# Supplementary material for: Multi-kingdom gut microbiota analyses define COVID-19 severity and post-acute COVID-19 syndrome
Source: Nat Commun. 2022 Nov 10;13:6806. doi: 10.1038/s41467-022-34535-8 (PMC9648868; doi:10.1038/s41467-022-34535-8)
Supplement: Supplementary file 4 — Supplementary Data 1 [file 41467_2022_34535_MOESM4_ESM.xlsx]

## Sheet: Bacteriome
Bacterial feature	coef	stderr	N	N.not.0	pval	qval
Bfidobacterium_adolescentis	0.465775	0.0997299	133	95	7.4429e-06	0.00455505
Eubacterium_hallii	0.367198	0.0918921	133	98	0.000107711	0.0226156
Blautia_wexlerae	0.468885	0.121399	133	115	0.000176859	0.0270595
Dorea_longicatena	0.349049	0.0929005	133	94	0.000259099	0.0317137
Fusicatenibacter_saccharivorans	0.453919	0.129037	133	87	0.000601599	0.0525969
Ruminococcus gnavus	-0.395539	0.119108	133	96	0.00116747	0.0659189
Anaerostipes_hadrus	0.320559	0.0954076	133	103	0.00102581	0.0659189
Klebsiella_quasipneumoniae	-0.255529	0.0784214	133	28	0.00143236	0.0681563
Coprococcus_comes	0.346629	0.10724	133	70	0.00155913	0.0681563
Streptococcus_salivarius	0.371906	0.114278	133	104	0.00145116	0.0681563
Collinsella_stercoris	0.309937	0.0988331	133	88	0.00212191	0.0763888
Agathobaculum_butyriciproducens	0.35295	0.112406	133	100	0.00209514	0.0763888
Faecalibacterium_prausnitzii	0.25575	0.0858014	133	94	0.00343815	0.0926569

## Sheet: Mycobiome
Fungi feature	coef	stderr	N	N.not.0	pval	qval
Wickerhamomyces.ciferrii	0.626072	0.0987571	133	61	3.55484e-09	9.59807e-08
Aspergillus.flavus	-0.577275	0.120471	133	61	4.47103e-06	6.0359e-05
Candida.albicans	-0.413087	0.0983801	133	56	4.96293e-05	0.000446664
Candida.glabrata	-0.415516	0.112496	133	72	0.000325315	0.00219588
Saccharomyces.cerevisiae	-0.210706	0.0689482	133	20	0.00272668	0.0122701
Aspergillus.niger	-0.374037	0.150076	133	48	0.0139588	0.0376886

## Sheet: Virome
Viruses feature	coef	stderr	N	N.not.0	pval	qval
Nodularia_phage_vB_NspS.kac65v151	-0.452331	0.0824757	133	97	2.10528e-07	0.0181227
Clostera_anachoreta_granulovirus	-0.303852	0.0561656	133	111	2.95832e-07	0.0181227
Mycobacterium_phage_MyraDee	-0.48359	0.0931378	133	84	7.87403e-07	0.0241181
Pseudomonas_virus_Pf1	-0.482454	0.0964604	133	110	1.81919e-06	0.043436
Beihai_Nido.like_virus_2	-0.419749	0.0845332	133	101	2.12713e-06	0.043436
Streptococcus_phage_SW2	-0.392973	0.0825042	133	102	5.04803e-06	0.0618484
Rhodobacter_phage_RcTitan	-0.362316	0.0760223	133	94	4.98773e-06	0.0618484
Lactococcus_phage_936_group_phage_Phi4	-0.321316	0.0671694	133	111	4.62783e-06	0.0618484
Salmonella_phage_FSL_SP.076	-0.277209	0.0574893	133	107	3.9354e-06	0.0618484
Gordonia_phage_Yvonnetastic	-0.450633	0.0951671	133	111	5.67651e-06	0.063226
Mycobacterium_phage_GenevaB15	-0.411171	0.089594	133	110	1.04115e-05	0.0981246
Acinetobacter_phage_SH.Ab_15497	-0.365126	0.0792861	133	110	9.75106e-06	0.0981246
