# Supplementary material for: Multi-kingdom gut microbiota analyses define COVID-19 severity and post-acute COVID-19 syndrome
Source: Nat Commun. 2022 Nov 10;13:6806. doi: 10.1038/s41467-022-34535-8 (PMC9648868; doi:10.1038/s41467-022-34535-8)
Supplement: Supplementary file 5 — Supplementary Data 2 [file 41467_2022_34535_MOESM5_ESM.xlsx]

## Sheet: Sheet1
Supplementary Table 2
	Df	Sumofsqs	R2	F	Pr(>F)
group	1	1.138	0.02814	0.5909	0.01
Residual	132	39.304	0.97186
Total	135	40.442	1
