# Supplementary material for: Multi-kingdom gut microbiota analyses define COVID-19 severity and post-acute COVID-19 syndrome
Source: Nat Commun. 2022 Nov 10;13:6806. doi: 10.1038/s41467-022-34535-8 (PMC9648868; doi:10.1038/s41467-022-34535-8)
Supplement: Supplementary file 6 — Supplementary Data 3 [file 41467_2022_34535_MOESM6_ESM.xlsx]

## Sheet: Sheet1
pathway	coef	stderr	N	N.not.0	pval	qval	log2fold	log10q
PWY_4984	-0.47693	0.0756136	120	49	5.33668e-09	0.00105063	-2.12306	-2.97855
AST_PWY	-0.392314	0.0711897	120	57	2.18613e-07	0.00723686	-1.06064	-2.14045
ILEUDEG-PWY	-0.425073	0.0679583	120	56	6.86707e-09	0.00105063	-1.04653	-2.97855
PWY_6969	-0.159567	0.0467112	120	109	0.000876625	0.00786633	-0.997882	-2.10423
GLYCOLYSIS_TCA_GLYOX_BYPASS	-0.384716	0.0636284	120	79	1.85102e-08	0.00136691	-0.987944	-2.86426
PWY_5971	-0.156253	0.0453851	120	98	0.000801557	0.00743505	-0.981602	-2.12872
PWY_7312	-0.136648	0.0911135	120	57	0.136395	0.345486	-0.980252	-0.46157
PWY_5525	-0.463805	0.0717322	120	63	2.4823e-09	0.00105063	-0.979266	-2.97855
PWY_7211	-0.201234	0.065076	120	95	0.00248822	0.0186616	-0.976387	-1.72905
P161_PWY	-0.326324	0.0525981	120	114	8.75526e-09	0.00105063	-0.955571	-2.97855
PWY_6519	-0.163255	0.0330202	120	118	2.60514e-06	5.32115e-05	-0.949171	-4.27399
PWY_5104	-0.182982	0.0515036	120	115	0.000552201	0.00540932	-0.937814	-2.26686
PYRIDOXSYN_PWY	-0.218743	0.0485118	120	117	1.56672e-05	0.000246565	-0.93743	-3.60807
PWY_1269	-0.202978	0.0418693	120	118	3.90641e-06	7.65338e-05	-0.933382	-4.11615
NAD_BIOSYNTHESIS_II	-0.143306	0.0600223	120	108	0.0185774	0.0951317	-0.932807	-1.02167
PWY_7315	-0.196295	0.0629768	120	104	0.00230409	0.017555	-0.932415	-1.7556
PWY_6630	-0.218078	0.0452731	120	42	4.44599e-06	0.0820798	-0.918504	-1.08576
ARG.POLYAMINE_SYN	-0.195835	0.0351436	120	115	1.65542e-07	5.67573e-06	-0.918365	-5.24598
PWY_6285	-0.3014	0.058535	120	73	1.08186e-06	0.0259647	-0.91592	-1.58562
PWY0_862	-0.131561	0.0340283	120	119	0.000182789	0.00208902	-0.887088	-2.68006
PWY_6282	-0.127854	0.0334568	120	119	0.000214891	0.00242701	-0.885457	-2.61493
PWY_6284	-0.158985	0.0618611	120	98	0.0114355	0.0690447	-0.87617	-1.16087
DENOVOPURINE2_PWY	-0.174003	0.0518648	120	45	0.00107329	0.0090382	-0.871778	-2.04392
PWY_7664	-0.128735	0.0330412	120	119	0.000163911	0.00190257	-0.868429	-2.72066
PRPP_PWY	-0.174502	0.050924	120	45	0.00084593	0.00773422	-0.862959	-2.11158
FASYN_ELONG_PWY	-0.12632	0.0322125	120	119	0.000149445	0.00180183	-0.852354	-2.74429
BIOTIN_BIOSYNTHESIS_PWY	-0.170525	0.0360583	120	118	6.40073e-06	0.000111722	-0.850618	-3.95186
TCA	-0.122461	0.0314387	120	116	0.000164493	0.00190257	-0.847898	-2.72066
PWY_5863	-0.317796	0.0759804	120	65	5.62459e-05	0.000739672	-0.84374	-3.13096
PWY_5918	-0.320366	0.0713169	120	95	1.67647e-05	0.000259583	-0.838539	-3.58572
PWY0_881	-0.16927	0.0747576	120	53	0.0254167	0.119025	-0.836734	-0.924364
GLYCOLYSIS_E_D	-0.167436	0.0361469	120	118	9.52901e-06	0.000163354	-0.832441	-3.78687
PWY0_166	-0.353957	0.0791764	120	75	1.82793e-05	0.000269971	-0.828837	-3.56868
PWY_7094	-0.333346	0.0781741	120	50	4.11096e-05	0.563789	-0.823345	-0.248883
PWY_5747	-0.452095	0.0830769	120	69	2.97849e-07	0.00953116	-0.806492	-2.02085
PWY0_845	-0.191326	0.0432197	120	117	2.17429e-05	0.00031626	-0.796947	-3.49996
HCAMHPDEG_PWY	-0.418213	0.0728463	120	64	7.67049e-08	0.00387562	-0.796135	-2.41166
PWY_6690	-0.418213	0.0728463	120	64	7.67049e-08	0.00387562	-0.796135	-2.41166
PWY_5189	-0.305519	0.0667303	120	98	1.185e-05	0.000193458	-0.790545	-3.71341
REDCITCYC	-0.210413	0.0631043	120	84	0.00114836	0.0095863	-0.785045	-2.01835
PWY_5862	-0.255077	0.0568931	120	85	1.73584e-05	0.000264509	-0.781189	-3.57756
PWY_7388	-0.123091	0.0329478	120	119	0.000291655	0.00308005	-0.776904	-2.51144
PWY0_1261	-0.166568	0.0362508	120	118	1.10857e-05	0.000186707	-0.764047	-3.72884
PWY_7204	-0.391128	0.0722278	120	63	3.35538e-07	0.0102304	-0.762234	-1.99011
FAO_PWY	-0.438497	0.0691762	120	67	4.58858e-09	0.00105063	-0.755011	-2.97855
P122_PWY	-0.199388	0.0593341	120	54	0.00105407	0.00895494	-0.74424	-2.04794
P441_PWY	-0.11632	0.0296721	120	118	0.000150152	0.00180183	-0.70596	-2.74429
PWY_5837	-0.238645	0.0631959	120	97	0.000252671	0.00276268	-0.702622	-2.55867
PWY_5855	-0.378811	0.0760698	120	58	2.23866e-06	0.0467199	-0.700777	-1.3305
PWY_5856	-0.378811	0.0760698	120	58	2.23866e-06	0.0467199	-0.700777	-1.3305
PWY_5857	-0.378811	0.0760698	120	58	2.23866e-06	0.0467199	-0.700777	-1.3305
PWY_5989	-0.105827	0.0313632	120	119	0.00100715	0.00863275	-0.700331	-2.06385
PWY_6708	-0.367074	0.0735149	120	58	2.11449e-06	0.0467199	-0.695141	-1.3305
POLYISOPRENSYN_PWY	-0.131934	0.0591279	120	115	0.0275814	0.12669	-0.685028	-0.897259
P461_PWY	-0.126929	0.0408747	120	116	0.00238933	0.0180611	-0.676727	-1.74326
PWY_5845	-0.244748	0.0547199	120	85	1.81149e-05	0.000269971	-0.674291	-3.56868
P108_PWY	-0.132528	0.0537949	120	111	0.0152232	0.0835101	-0.671494	-1.07826
FUC_RHAMCAT_PWY	-0.113699	0.044568	120	113	0.0120387	0.0717459	-0.665195	-1.1442
PWY0_1277	-0.402651	0.0710205	120	62	1.06455e-07	0.0042582	-0.641579	-2.37077
PWY_5690	-0.085058	0.0302264	120	117	0.00574884	0.0385936	-0.638434	-1.41348
GALACT_GLUCUROCAT_PWY	-0.0999726	0.0386468	120	117	0.0109221	0.0663624	-0.627019	-1.17808
PWY_6859	-0.0992952	0.0622541	120	115	0.113434	0.311133	-0.615776	-0.507054
FUCCAT_PWY	-0.100606	0.0433196	120	116	0.0219549	0.107534	-0.610922	-0.968453
PWY_7269	-0.398507	0.100508	120	52	0.000127379	0.00156775	-0.610103	-2.80472
PWY0_1479	-0.103596	0.0491756	120	116	0.037303	0.153647	-0.595912	-0.813476
FERMENTATION_PWY	-0.0972858	0.0465057	120	114	0.038628	0.157131	-0.589401	-0.803739
SULFATE_CYS_PWY	-0.358215	0.0664304	120	105	3.71506e-07	1.08074e-05	-0.588562	-4.96628
PWY0_1061	-0.360694	0.0700422	120	54	1.07898e-06	2.59647e-05	-0.58389	-4.58562
PWY_6892	-0.132658	0.0605878	120	109	0.0305616	0.135183	-0.57303	-0.869077
GALACTUROCAT_PWY	-0.0883057	0.0418006	120	117	0.0367842	0.15282	-0.572603	-0.81582
PWY_5920	-0.378129	0.072015	120	68	6.94507e-07	0.0180196	-0.567478	-1.74425
HEME_BIOSYNTHESIS_II	-0.187598	0.0565303	120	106	0.00120943	0.00983946	-0.559054	-2.00703
PWY_5464	-0.0586794	0.0496277	120	98	0.239468	0.476948	-0.557423	-0.321529
PWY_5861	-0.248519	0.0597765	120	94	6.19063e-05	0.000803108	-0.552399	-3.09523
PWY_7013	-0.00830484	0.0550987	120	112	0.880453	0.943343	-0.541429	-0.0253305
PWY_5840	-0.215648	0.057727	120	92	0.000291963	0.00308005	-0.538862	-2.51144
PWY_7187	-0.262387	0.0694947	120	44	0.000253246	0.00276268	-0.536305	-2.55867
HISDEG_PWY	-0.0846378	0.0354804	120	119	0.0186766	0.0951317	-0.515409	-1.02167
PWY4LZ_257	-0.289809	0.0612398	120	113	6.31607e-06	0.000111722	-0.511377	-3.95186
ARGDEG_PWY	-0.333415	0.0627518	120	56	5.27451e-07	0.0144672	-0.499068	-1.83961
ORNARGDEG_PWY	-0.333415	0.0627518	120	56	5.27451e-07	0.0144672	-0.499068	-1.83961
PWY_5656	-0.450855	0.0802858	120	68	1.36077e-07	0.00502439	-0.49514	-2.29892
PWY_4702	-0.410633	0.0758805	120	89	3.41014e-07	0.0102304	-0.493465	-1.99011
PWY0_1415	-0.341077	0.0647127	120	82	6.36321e-07	0.0169686	-0.485948	-1.77036
PWY_7663	-0.0721143	0.0238142	120	120	0.0030324	0.0220539	-0.485647	-1.65652
PWY_5994	-0.206304	0.0641927	120	39	0.00169631	0.0132395	-0.483806	-1.87813
PWY_6507	-0.0826905	0.0377981	120	118	0.0306979	0.135183	-0.482496	-0.869077
PWY_7282	-0.122256	0.0307168	120	118	0.000120441	0.00152136	-0.47806	-2.81777
ECASYN_PWY	-0.350234	0.0673493	120	58	8.65869e-07	0.0218746	-0.476076	-1.66006
PWY4FS_8	-0.0990342	0.0266218	120	120	0.000308541	0.00321956	-0.475578	-2.4922
PWY4FS_7	-0.0989416	0.0266249	120	120	0.000312842	0.00322934	-0.475137	-2.49089
PWY_5083	-0.455708	0.0816787	120	70	1.6048e-07	0.00567573	-0.467554	-2.24598
PWY_5675	-0.586569	0.0952267	120	77	1.08176e-08	0.00115388	-0.466834	-2.93784
PWY_5791	-0.287446	0.0595698	120	65	4.29252e-06	0.0808004	-0.465717	-1.09259
SALVADEHYPOX_PWY	-0.0500163	0.0410941	120	116	0.226031	0.466644	-0.46303	-0.331014
PWY_5838	-0.235141	0.0570424	120	94	7.07693e-05	0.000905847	-0.460014	-3.04295
PWY_7385	-0.334242	0.0791491	120	66	4.81896e-05	0.000651578	-0.457572	-3.18603
HEXITOLDEGSUPER_PWY	-0.0877968	0.0299643	120	117	0.00408206	0.0279913	-0.457199	-1.55298
THISYN_PWY	-0.118537	0.0454281	120	109	0.0102668	0.0627777	-0.450583	-1.20219
PWY0_1298	-0.220865	0.0450084	120	116	3.04475e-06	6.08951e-05	-0.44723	-4.21542
PWY_5173	-0.179571	0.065795	120	109	0.00733701	0.0475914	-0.444199	-1.32247
PHOSLIPSYN_PWY	-0.0976341	0.0245537	120	119	0.000122122	0.00152255	-0.442239	-2.81743
PWY0_1297	-0.0923148	0.0360634	120	120	0.011759	0.0705538	-0.438827	-1.15148
PWY_7242	-0.0623941	0.0392373	120	118	0.114518	0.311436	-0.424701	-0.506631
PWY_7539	-0.0885331	0.0288633	120	119	0.00268841	0.0198528	-0.424172	-1.70218
HOMOSER_METSYN_PWY	-0.0745166	0.0333289	120	120	0.0272786	0.126509	-0.414818	-0.897877
PWY_6147	-0.087373	0.0290895	120	119	0.00326917	0.0234209	-0.412531	-1.6304
PWY_5897	-0.209955	0.0568535	120	97	0.000339513	0.00339513	-0.410605	-2.46914
PWY_5898	-0.209955	0.0568535	120	97	0.000339513	0.00339513	-0.410605	-2.46914
PWY_5899	-0.209955	0.0568535	120	97	0.000339513	0.00339513	-0.410605	-2.46914
ARGININE_SYN4_PWY	-0.0911384	0.0519084	120	116	0.0817701	0.259989	-0.405976	-0.585045
POLYAMINSYN3_PWY	-0.0458045	0.0619326	120	78	0.461045	0.6747	-0.404892	-0.170889
PWY_7392	-0.0665328	0.059953	120	115	0.269403	0.509107	-0.391734	-0.293191
PWY_6588	0.0232217	0.0741571	120	106	0.754735	0.877174	-0.391693	-0.0569145
HEMESYN2_PWY	-0.132569	0.0412182	120	112	0.00168312	0.0132395	-0.379413	-1.87813
PWY_5723	-0.430002	0.0688556	120	89	7.20163e-09	0.00105063	-0.378697	-2.97855
GLUDEG_I_PWY	-0.323122	0.0678998	120	100	5.66193e-06	0.000102556	-0.363498	-3.98904
PWY66_398	-0.187222	0.0565492	120	78	0.00124039	0.0100065	-0.35726	-1.99972
PWY_7115	-0.0842337	0.0535008	120	110	0.11811	0.316719	-0.349756	-0.499326
RUMP_PWY	-0.100404	0.0838949	120	76	0.233833	0.471572	-0.348223	-0.326452
RHAMCAT_PWY	-0.0650974	0.0218021	120	120	0.00345055	0.0243568	-0.347807	-1.61338
GLUCOSE1PMETAB_PWY	-0.0785457	0.0623358	120	115	0.210183	0.447396	-0.347539	-0.349308
COLANSYN_PWY	-0.0887824	0.0283144	120	119	0.0021733	0.0166909	-0.344838	-1.77752
GLUCUROCAT_PWY	-0.0617131	0.0387841	120	117	0.114287	0.311436	-0.343099	-0.506631
PWY_5659	-0.0573043	0.0179351	120	120	0.00180067	0.0139406	-0.333385	-1.85572
KETOGLUCONMET_PWY	-0.559978	0.0920793	120	74	1.56765e-08	0.00136691	-0.330116	-2.86426
PWY_5345	-0.325482	0.0650002	120	105	1.99009e-06	4.54878e-05	-0.329106	-4.34211
PWY_5973	-0.0471567	0.0214038	120	120	0.029557	0.132592	-0.320176	-0.877481
PWY0_1241	-0.222363	0.0513062	120	115	3.13264e-05	0.00044346	-0.316338	-3.35315
PWY_5030	-0.0361474	0.0485335	120	118	0.457903	0.672152	-0.310301	-0.172533
PWY_7323	-0.0899551	0.0299315	120	118	0.00325153	0.0234209	-0.308082	-1.6304
PWY_7220	-0.0357103	0.0213141	120	120	0.0965437	0.282259	-0.304609	-0.549352
PWY_7222	-0.0357103	0.0213141	120	120	0.0965437	0.282259	-0.304609	-0.549352
PWY_7184	-0.259736	0.0751749	120	98	0.000769226	0.00723977	-0.295782	-2.14028
PWY_5154	-0.0576977	0.0199924	120	118	0.00465442	0.0316897	-0.292385	-1.49908
PWY_5022	-0.253866	0.0591548	120	108	3.69663e-05	0.000514314	-0.288463	-3.28877
PENTOSE_P_PWY	-0.0488698	0.0199909	120	120	0.0160054	0.0863212	-0.280366	-1.06388
PWY_6731	-0.0698997	0.0607861	120	112	0.252538	0.488751	-0.280365	-0.310912
PWY_6803	-0.490816	0.0803595	120	87	1.38437e-08	0.00132899	-0.279095	-2.87648
PWY0_1338	-0.507917	0.0810451	120	64	6.47793e-09	0.00105063	-0.273834	-2.97855
METSYN_PWY	-0.0611601	0.0298146	120	120	0.0424851	0.166991	-0.260158	-0.777306
ORNDEG_PWY	-0.402917	0.0665386	120	63	1.77323e-08	0.00136691	-0.249685	-2.86426
P42_PWY	-0.0990354	0.0735861	120	109	0.180977	0.407836	-0.229417	-0.389514
PWY_5347	-0.0576742	0.0283606	120	120	0.0442736	0.171522	-0.229325	-0.765681
CITRULBIO_PWY	-0.0268201	0.0583673	120	114	0.646731	0.825614	-0.227983	-0.0832229
PWY_5121	-0.0284142	0.0456902	120	118	0.535235	0.735627	-0.218887	-0.133342
P105_PWY	-0.386511	0.0622607	120	68	8.59661e-09	0.00105063	-0.217888	-2.97855
NAGLIPASYN_PWY	-0.259941	0.0506298	120	116	1.15403e-06	2.70212e-05	-0.217857	-4.5683
PWY_6606	-0.0576768	0.0312357	120	117	0.0673679	0.230976	-0.215781	-0.636434
PWY0_162	-0.0282242	0.0288518	120	119	0.329987	0.567913	-0.210513	-0.245718
PWY_6595	-0.0722607	0.0605754	120	104	0.23534	0.471572	-0.204868	-0.326452
PWY_4988	-0.029006	0.0589449	120	114	0.623588	0.808255	-0.203049	-0.0924515
MET_SAM_PWY	-0.0568927	0.029395	120	120	0.0553682	0.200579	-0.202511	-0.697714
PWY_6901	-0.0598364	0.0243492	120	119	0.0154731	0.0843988	-0.19646	-1.07366
PWY_5860	-0.287147	0.0627288	120	67	1.18896e-05	0.193458	-0.195068	-0.713414
PWY_6125	-0.0226698	0.0176361	120	120	0.201206	0.436022	-0.192867	-0.360492
PWY_6353	-0.0290593	0.0343627	120	116	0.399482	0.632843	-0.192616	-0.198704
PWY3O_355	0.0213384	0.0668174	120	109	0.750033	0.875158	-0.190483	-0.0579136
GLYOXYLATE_BYPASS	-0.399324	0.0698898	120	89	8.69917e-08	0.0041756	-0.187074	-2.37928
GALACTARDEG_PWY	-0.377881	0.064123	120	102	3.79549e-08	0.00227729	-0.186163	-2.64258
GLUCARGALACTSUPER_PWY	-0.377881	0.064123	120	102	3.79549e-08	0.00227729	-0.186163	-2.64258
PWY_2723	-0.0597035	0.0647774	120	114	0.358613	0.601097	-0.177367	-0.221056
PWY_7228	-0.0202103	0.0160915	120	120	0.211654	0.448538	-0.169753	-0.348201
TCA_GLYOX_BYPASS	-0.414297	0.0687194	120	79	2.00979e-08	0.00137814	-0.16821	-2.86071
METHGLYUT_PWY	-0.211365	0.0541034	120	106	0.000157756	0.0018697	-0.167338	-2.72823
PWY66_389	-0.338968	0.10327	120	85	0.00136064	0.0107952	-0.167081	-1.96677
PWY_6612	-0.0682993	0.0765665	120	105	0.374226	0.611488	-0.166999	-0.213612
PWY_5913	-0.0363976	0.0533222	120	116	0.496222	0.708888	-0.166074	-0.149422
PWY_5367	-0.121628	0.0795304	120	98	0.128906	0.334507	-0.158709	-0.475595
PWY0_781	-0.0562536	0.0454002	120	114	0.217824	0.457573	-0.154152	-0.339539
PWY_6305	-0.078363	0.030867	120	118	0.01245	0.0733253	-0.150519	-1.13475
PWY_7254	-0.361271	0.0635865	120	84	1.00746e-07	0.0042582	-0.145136	-2.37077
PWY_6126	-0.0164408	0.0150065	120	120	0.275534	0.514615	-0.143	-0.288517
GLYCOCAT_PWY	-0.0538906	0.0617283	120	114	0.384451	0.623435	-0.138439	-0.205209
FOLSYN_PWY	-0.0657118	0.0754019	120	105	0.385288	0.623738	-0.13599	-0.204998
GLUCONEO_PWY	-0.0468025	0.0204363	120	120	0.0238194	0.112092	-0.134529	-0.950427
GLUCARDEG_PWY	-0.376109	0.0650678	120	98	6.40239e-08	0.00361547	-0.132332	-2.44184
PWY_6545	-0.254844	0.0730095	120	97	0.000682518	0.0064873	-0.130497	-2.18794
PWY_6703	-0.0338933	0.0249965	120	120	0.177759	0.403777	-0.127182	-0.393859
PWY66_409	-0.0444549	0.0339156	120	117	0.192532	0.422953	-0.108589	-0.373708
PWY_6531	-0.231922	0.0616298	120	105	0.000264784	0.0028561	-0.108366	-2.54423
PWY_7117	-0.0300774	0.0488142	120	116	0.538995	0.737087	-0.106986	-0.132481
PWY_5896	-0.258442	0.0534046	120	65	4.04942e-06	0.0777488	-0.103803	-1.10931
PWY0_1586	-0.0170476	0.0157046	120	120	0.279944	0.518245	-0.103444	-0.285465
GLCMANNANAUT_PWY	-0.0256361	0.021274	120	120	0.230638	0.471572	-0.102166	-0.326452
PWY_7328	-0.0398877	0.0583049	120	116	0.495262	0.708572	-0.0999427	-0.149616
ASPASN_PWY	-0.0224873	0.0141723	120	120	0.115301	0.3118	-0.0994055	-0.506124
PWY_7229	-0.0104477	0.0118169	120	120	0.378454	0.616836	-0.0907911	-0.209831
THREOCAT_PWY	-0.30792	0.0710583	120	49	3.14117e-05	0.44346	-0.0880884	-0.353146
PWY_7197	-0.0128804	0.0207708	120	120	0.536395	0.735627	-0.0857647	-0.133342
PWY_5850	-0.276315	0.0605141	120	67	1.24537e-05	0.199259	-0.0842679	-0.700582
PWY_7208	-0.0139844	0.0175	120	120	0.425863	0.655173	-0.0804984	-0.183644
PWY_7383	0.0455561	0.0569734	120	116	0.425575	0.655173	-0.0756559	-0.183644
PWY_4041	-0.00723963	0.026909	120	120	0.788376	0.892501	-0.0671069	-0.0493912
PWY_841	-0.0105477	0.0123293	120	120	0.394041	0.630466	-0.0608335	-0.200339
UNINTEGRATED	-0.012353	0.00365829	120	120	0.000998865	0.00863275	-0.0602959	-2.06385
PWY_5484	-0.0319124	0.0233145	120	120	0.173714	0.40226	-0.0522956	-0.395493
SO4ASSIM_PWY	-0.410129	0.0721034	120	105	9.77946e-08	0.0042582	-0.0517251	-2.37077
PWY_821	-0.324583	0.0574511	120	69	1.16517e-07	0.00447424	-0.0499901	-2.34928
ARGORNPROST_PWY	-0.112641	0.0535577	120	83	0.0376115	0.153647	-0.0490823	-0.813476
POLYAMSYN_PWY	-0.220971	0.0389469	120	115	1.04461e-07	4.2582e-06	-0.0482652	-5.37077
PWY_7199	-0.0105559	0.0117573	120	120	0.371143	0.610621	-0.0458447	-0.214229
P185_PWY	0.0750312	0.0468218	120	118	0.111768	0.308326	-0.0322387	-0.51099
PWY_7332	-0.0450263	0.0881302	120	74	0.610387	0.799416	-0.020276	-0.0972272
GLYCOLYSIS	-0.0264864	0.02255	120	120	0.242574	0.480285	-0.017097	-0.318501
PWY_6897	-0.018891	0.0162882	120	120	0.248513	0.488664	-0.0160311	-0.31099
PWY66_399	0.0834647	0.0568086	120	115	0.144478	0.356553	-0.0133912	-0.447876
PWY_6608	-0.0124611	0.0286383	120	119	0.664284	0.834786	-0.0131405	-0.0784249
PWY_5497	-0.209278	0.0613578	120	99	0.000892117	0.00792993	-0.00846082	-2.10073
PWY_5695	-0.00335387	0.00944062	120	120	0.72304	0.861664	-0.0061697	-0.0646621
P4_PWY	-0.0459535	0.04519	120	116	0.311319	0.551414	-0.00377955	-0.258523
PWY_5265	-0.0416306	0.0791716	120	59	0.600012	0.787977	-0.00112017	-0.103487
PWY_7210	-0.251257	0.0760601	120	74	0.00127061	0.0101649	-0.000691037	-1.9929
PANTO_PWY	-0.0132605	0.0165356	120	120	0.424231	0.655173	0.0206023	-0.183644
PPGPPMET_PWY	-0.0145366	0.056677	120	114	0.798033	0.898941	0.0441917	-0.0462687
FASYN_INITIAL_PWY	0.0035397	0.00989187	120	120	0.721114	0.861664	0.0506948	-0.0646621
PWY_5667	-0.01178	0.01778	120	120	0.50894	0.719561	0.0561301	-0.142932
PWY0_1319	-0.0114335	0.017734	120	120	0.520379	0.72611	0.0567388	-0.138997
PWY_5676	0.00348325	0.0357161	120	114	0.922477	0.969251	0.0597539	-0.0135636
PWY_7456	-0.00206389	0.0446971	120	114	0.96325	0.986894	0.0626636	-0.00572928
PWY_5005	-0.0304243	0.0575554	120	108	0.598086	0.787603	0.0668655	-0.103692
PWY_5384	-0.037575	0.0482191	120	118	0.437416	0.657448	0.0687466	-0.182139
PANTOSYN_PWY	-0.00586164	0.015054	120	120	0.697713	0.854358	0.0794572	-0.0683602
PWY_2941	0.0318066	0.0334354	120	120	0.343438	0.585357	0.0799065	-0.232579
NONOXIPENT_PWY	0.00692991	0.0194929	120	120	0.722853	0.861664	0.094293	-0.0646621
RIBOSYN2_PWY	-0.00453441	0.0204287	120	120	0.824733	0.913199	0.0977155	-0.0394345
PWY_5188	0.0125623	0.0235227	120	118	0.59433	0.78481	0.101488	-0.105236
PWY_6124	0.0182719	0.00844818	120	120	0.0326071	0.141642	0.113684	-0.848809
PWY_241	-0.013517	0.0528927	120	114	0.798747	0.898941	0.114716	-0.0462687
PWY_7111	0.00695476	0.00981324	120	120	0.479925	0.691784	0.115659	-0.16003
PYRIDNUCSYN_PWY	0.00119671	0.0157221	120	119	0.939458	0.97606	0.117739	-0.0105236
PWY_6609	0.0124159	0.0093839	120	120	0.1884	0.420615	0.120974	-0.376115
THRESYN_PWY	0.00963695	0.0107219	120	120	0.370614	0.610621	0.122683	-0.214229
PWY_7198	0.0375259	0.0275898	120	120	0.176424	0.403777	0.124606	-0.393859
ANAEROFRUCAT_PWY	-0.00903817	0.0216551	120	120	0.67718	0.839533	0.125887	-0.0759624
PWY_6123	0.0198268	0.00835998	120	120	0.0193567	0.0972901	0.129327	-1.01193
PWY_7234	0.025514	0.0389316	120	118	0.513538	0.722365	0.130207	-0.141244
TEICHOICACID_PWY	0.0231489	0.0281189	120	118	0.412054	0.64676	0.131156	-0.189257
ILEUSYN_PWY	0.010841	0.00943735	120	120	0.253031	0.488751	0.134345	-0.310912
VALSYN_PWY	0.010841	0.00943735	120	120	0.253031	0.488751	0.134345	-0.310912
THISYNARA_PWY	0.0309035	0.0331214	120	120	0.352739	0.595131	0.138406	-0.225388
PWY_3001	0.0076848	0.0128642	120	120	0.551418	0.746966	0.143751	-0.126699
X1CMET2_PWY	0.0169704	0.0080646	120	120	0.0375112	0.153647	0.14531	-0.813476
PWY_7003	0.0698971	0.0662783	120	104	0.2938	0.535271	0.14748	-0.271426
PWY_6168	0.00365209	0.0201328	120	120	0.85637	0.926635	0.15176	-0.0330911
PWY_6700	0.0156494	0.0108673	120	120	0.15255	0.370754	0.152645	-0.430914
GOLPDLCAT_PWY	-0.00221144	0.0535992	120	116	0.96716	0.989844	0.154226	-0.00443305
DTDPRHAMSYN_PWY	0.0156755	0.0122899	120	120	0.20469	0.439602	0.156806	-0.356941
CALVIN_PWY	0.0111418	0.0137383	120	120	0.419022	0.650908	0.157032	-0.18648
PWY_6385	0.0150288	0.00751951	120	120	0.0479852	0.182801	0.15772	-0.738022
COA_PWY	0.0151593	0.00837531	120	120	0.0728851	0.24211	0.160565	-0.615988
ANAGLYCOLYSIS_PWY	0.0197667	0.00835946	120	120	0.0197112	0.0985559	0.160747	-1.00632
PWY_6549	0.0261931	0.040318	120	115	0.517194	0.724064	0.163415	-0.140223
PWY_2942	0.0169595	0.00935424	120	120	0.072413	0.24211	0.172512	-0.615988
TRNA_CHARGING_PWY	0.0196341	0.0070409	120	120	0.00618904	0.0412602	0.173882	-1.38447
PWY_6122	0.0197434	0.00784031	120	120	0.013159	0.0751688	0.174875	-1.12396
PWY_6277	0.0197434	0.00784031	120	120	0.013159	0.0751688	0.174875	-1.12396
PWY_3841	0.0240061	0.00672711	120	120	0.00052312	0.00517727	0.175622	-2.2859
PWY_4242	0.0126991	0.010325	120	120	0.221207	0.461249	0.176911	-0.336064
P164_PWY	0.0420558	0.0460574	120	115	0.363076	0.603032	0.179509	-0.21966
PWY_6121	0.0217135	0.00761997	120	120	0.00518205	0.0350336	0.180654	-1.45552
PWY_6936	0.00247097	0.026556	120	120	0.926026	0.969449	0.182502	-0.0134749
DAPLYSINESYN_PWY	-0.0184903	0.0406418	120	120	0.649989	0.828672	0.184765	-0.0816175
COA_PWY_1	0.0205308	0.00841742	120	120	0.0162392	0.0868247	0.188248	-1.06136
UNMAPPED	0.0365729	0.0107517	120	120	0.000919826	0.00810122	0.189825	-2.09145
PWY_1042	0.016144	0.0108402	120	120	0.139131	0.349648	0.191742	-0.456368
PWY0_1296	0.0118461	0.0212783	120	120	0.578792	0.770652	0.193208	-0.113142
PEPTIDOGLYCANSYN_PWY	0.0213895	0.00790069	120	120	0.00780882	0.0503119	0.19367	-1.29833
BRANCHED_CHAIN_AA_SYN_PWY	0.0136832	0.0143095	120	120	0.340944	0.582396	0.197726	-0.234782
PWY_6387	0.0218792	0.00792401	120	120	0.00669831	0.0443475	0.19982	-1.35313
PWY_724	0.0100833	0.0143055	120	120	0.482313	0.694184	0.200001	-0.158526
PWY_5686	0.0230824	0.00857566	120	120	0.00816227	0.051943	0.201424	-1.28447
HISTSYN_PWY	0.020636	0.0121538	120	120	0.0922076	0.274054	0.20321	-0.562164
PWY_5097	0.0216084	0.00979269	120	120	0.0293126	0.132208	0.214769	-0.878742
NONMEVIPP_PWY	0.0145874	0.0137415	120	120	0.290639	0.533142	0.214772	-0.273157
PWY_5107	0.0159967	0.0156218	120	120	0.307966	0.546483	0.219925	-0.262423
PWY_6386	0.0250099	0.00823898	120	120	0.00296477	0.0217266	0.223377	-1.66301
PWY_7221	0.0291544	0.00771542	120	120	0.000250476	0.00276268	0.236626	-2.55867
COMPLETE_ARO_PWY	0.0250804	0.0118232	120	120	0.0360264	0.151028	0.24328	-0.820943
CENTFERM_PWY	0.00947758	0.0515161	120	107	0.854356	0.925713	0.249374	-0.0335237
PWY_6163	0.031166	0.00890846	120	120	0.000664469	0.00637891	0.250281	-2.19525
PWY_6590	0.00966847	0.0509094	120	107	0.849708	0.924852	0.251436	-0.0339279
ARO_PWY	0.0255011	0.0124839	120	120	0.0433466	0.169157	0.252275	-0.771709
UDPNAGSYN_PWY	0.0164972	0.024215	120	120	0.497052	0.709019	0.254092	-0.149342
PWY_7560	0.0162385	0.0165886	120	120	0.329668	0.567913	0.259328	-0.245718
PWY_6270	0.0172665	0.0162776	120	120	0.291007	0.533142	0.259776	-0.273157
PWY_7219	0.03529	0.00838551	120	120	5.09474e-05	0.000679299	0.263711	-3.16794
SER_GLYSYN_PWY	0.0242601	0.0136013	120	120	0.0770943	0.250883	0.264719	-0.600529
PWY_6737	0.0226832	0.0197429	120	120	0.25295	0.488751	0.292743	-0.310912
COBALSYN_PWY	0.0195619	0.0276011	120	117	0.479912	0.691784	0.302167	-0.16003
OANTIGEN_PWY	0.0333946	0.0225324	120	120	0.141034	0.352586	0.302758	-0.452735
PYRIDNUCSAL_PWY	0.0134999	0.0553533	120	114	0.80775	0.900627	0.313491	-0.0454552
TRPSYN_PWY	0.0399218	0.0152877	120	120	0.0102096	0.0627777	0.313673	-1.20219
PWY_6317	0.0299985	0.0251487	120	120	0.235366	0.471572	0.32966	-0.326452
PWY66_422	0.0417885	0.0175258	120	119	0.0187291	0.0951317	0.33423	-1.02167
PWY_6151	0.0429136	0.0122072	120	120	0.000627288	0.00608279	0.341925	-2.2159
PWY_6527	0.0333971	0.0271121	120	120	0.220509	0.461196	0.356719	-0.336114
PWY_5505	0.0533266	0.0492002	120	114	0.28067	0.518245	0.357881	-0.285465
GLUTORN_PWY	0.0344487	0.0181417	120	119	0.0600655	0.213566	0.361889	-0.670468
PWY_7400	0.0410072	0.0164039	120	119	0.0138226	0.0767036	0.365368	-1.11518
ARGSYN_PWY	0.0412744	0.0164283	120	119	0.0133654	0.0752355	0.365742	-1.12358
PWY_7237	0.0519091	0.0401113	120	106	0.198192	0.430462	0.367654	-0.366065
ARGSYNBSUB_PWY	0.0321019	0.0263517	120	120	0.225616	0.466644	0.375734	-0.331014
HSERMETANA_PWY	0.0576421	0.0268321	120	120	0.0337732	0.144742	0.382295	-0.839405
PWY_6470	0.0785483	0.0526774	120	112	0.138645	0.349648	0.383055	-0.456368
PWY_7357	0.0327742	0.0212939	120	120	0.126495	0.330886	0.391777	-0.480321
PWY_7209	0.0441225	0.0724072	120	93	0.543473	0.740432	0.392064	-0.130515
P125_PWY	0.0977248	0.0824788	120	87	0.2385	0.476007	0.473698	-0.322386
PWY_4981	0.100479	0.0473328	120	119	0.0358948	0.151028	0.483663	-0.820943
GLYCOGENSYNTH_PWY	0.0513756	0.0217987	120	120	0.0201081	0.0999712	0.497473	-1.00013
PWY_6471	0.129229	0.0493093	120	117	0.00994753	0.0620006	0.503269	-1.2076
PWY_1861	0.0703787	0.0551235	120	116	0.204242	0.439602	0.520943	-0.356941
PWY_6863	0.100541	0.0555294	120	108	0.0727939	0.24211	0.526171	-0.615988
PWY_622	0.0961968	0.0709236	120	94	0.177623	0.403777	0.647855	-0.393859
P124_PWY	0.150762	0.0795646	120	106	0.0606043	0.213897	0.799075	-0.669794
METH_ACETATE_PWY	0.242942	0.0729218	120	106	0.00115902	0.00959185	0.856327	-2.0181
LACTOSECAT_PWY	0.138663	0.0584539	120	118	0.0193298	0.0972901	0.883531	-1.01193
PWY_7196	0.164804	0.0845803	120	57	0.0537713	0.196275	1.1008	-0.707134
PWY_5103	0.2302	0.066892	120	102	0.000805464	0.00743505	1.28092	-2.12872
PWY_5100	0.061207	0.0314896	120	120	0.00543512	0.0197641	2.06316	-1.70412
