# Supplementary material for: Multi-kingdom gut microbiota analyses define COVID-19 severity and post-acute COVID-19 syndrome
Source: Nat Commun. 2022 Nov 10;13:6806. doi: 10.1038/s41467-022-34535-8 (PMC9648868; doi:10.1038/s41467-022-34535-8)
Supplement: Supplementary file 7 — Supplementary Data 4 [file 41467_2022_34535_MOESM7_ESM.xlsx]

## Sheet: Sheet3
Plasma	Cluster 1	Cluster 2	p_valuie	Reference	Units	Marker
RBC	4.6 (4.3-4.9)	4.8 (4.4-5.1)	0.235127	3.70-4.95	*10^12/L
Haemoglobin	13.6 (13.0-14.0)	14.0 (13.0-15.2)	0.198912	11.9-15.1	g/dL
HCT	0.40 (0.38-0.43)	0.4 (0.39-0.45)	0.352487	0.35-0.44	L/L
MCV	86.8 (85.0-90.3)	86.4 (84.0-59.7)	0.777521	83.0-98.0	fL
MCH	29.6 (29.0-31.2)	29.4 (28.7-30.9)	0.79781	28.0-34.0	pg
MCHC	34.0 (33.5-34.6)	34.0 (33.7-34.5)	0.986842	32.9-35.3	g/dL
RDW	13.2 (12.8-13.6)	13.0 (12.4-13.5)	0.241275	12.0-14.7	%
Platelet	245.2 (172.0-285.0)	217.7 (163.5-265.5)	0.167091	150-384	*10^9/L
MPV	8.41 (7.8-8.9)	8.8 (8.1-9.3)	0.0848318	7.3-10.5	fL
WBC	6.3 (4.0-6.9)	6.0 (4.5-6.7)	0.715978	4.0-9.7	*10^9/L
NEU	66.0 (56.0-76.9)	64.9 (55.5-75.0)	0.677978	41-73	%
LYM	23.2 (13.0-30.9)	23.9 (15.5-31.0)	0.701934	15-44	%
MON	10.0 (7.0-13.8)	9.5 (7.5-11.0)	0.472804	4-11	%
EOS	1.8 (0.0-2.8)	1.35 (0-2.0)	0.518877	1-9	%
BAS	0.3 (0.0-1.7)	0.4 (0-1.0)	0.635715	0-1	%
Sodium	137.3 (134.75-140)	138.6 (136.5-141.0)	0.0743029	136-145	mmol/L
Potassium	3.8 (3.6-4.1)	3.85 (3.6-4.1)	0.775182	3.5-5.1	mmol/L
Urea	5.1 (3.9-5.5)	4.0 (3.2-4.8)	0.00673344	2.8-8.1	mmol/L	**
Creatinine	73.3 (60.0-88.6)	80.2 (68.0-86.0)	0.251626	44-80	umol/L
Total_protein	72.5 (67.0-78.0)	71.3 (67.0-76.5)	0.431022	66-87	g/L
Albumin	33.7 (28.0-39.3)	35.3 (31.5-39)	0.284377	35-52	g/L
Total_Bilirubin	13.2 (7.0-17.4)	12.8 (6.5-14.5)	0.820452	<22	umol/L
Total_ALP	60.6 (49.0-70.0)	65.9 (50.5-73.0)	0.210082	35-104	IU/L
ALT	34.8 (17.0-47.0)	29.7 (15.3-37.8)	0.282036	<33	IU/L
Calcium	2.2 (2.155-2.335)	2.2 (2.1-2.3)	0.620266	2.15-2.55	mmol/L
Adj.calcium	2.3 (2.255-2.36)	2.3 (2.2-2.3)	0.402852	2.15-2.55	mmol/L
Phosphate	0.9 (0.84-1.085)	0.9 (0.8-1.0)	0.628124	0.81-1.45	mmol/L
CPK	105.6 (49.75-118.75)	129.8 (54.8-101.3)	0.518603	26-192	U/L
LDH	249.2 (185.25-291.75)	210.6 (160.0-228.5)	0.0112862	103-199	U/L	*
AST/GDT	34.2 (25.5-39.5)	26.8 (20.5-33.0)	0.0311377	<35	U/L	*
CRP	19.9 (3.9-34.2)	11.1 (0.85-17.6)	0.0272932	<9.9	mg/L	*
