# Supplementary material for: Multi-kingdom gut microbiota analyses define COVID-19 severity and post-acute COVID-19 syndrome
Source: Nat Commun. 2022 Nov 10;13:6806. doi: 10.1038/s41467-022-34535-8 (PMC9648868; doi:10.1038/s41467-022-34535-8)
Supplement: Supplementary file 8 — Supplementary Data 5 [file 41467_2022_34535_MOESM8_ESM.xlsx]

## Sheet: Sheet1
Cytokines	Cluster 1	Cluster 2	p	Marker
CXCL10	2583.2 (686.1-2868.0)	1326.3 (327.5-2068.7)	0.0254035	*
ACE_2	16.7 (2.0-3.5)	15.3 (2.0-18.6)	0.141744
IL_1b	2.1 (0.8-1.76)	3.5 (0.8-4.0)	0.145931
IL_6	15.0 (0.9-13.5)	26.6 (2.5-16.18)	0.30178
TNF_a	42.5 (6.88-11.32)	27.5 (5.0-11.5)	0.444565
CCL2	409.9 (213.2-386.0)	321.9 (177.7-351.7)	0.477871
IL_10	9.5 (1.8-13.8)	8.3 (3.8-14.0)	0.564599
CXCL8	54.7 (4.1-13.0)	40.2 (4.2-19.7)	0.703583
NT_proBNP	96.8 (41.9-97.3)	105.1 (52.4-130.6)	0.753437
IL_12p70	4.7 (0.6-4.68)	4.4 (0.6-7.0)	0.868534
