# Supplementary material for: Multi-kingdom gut microbiota analyses define COVID-19 severity and post-acute COVID-19 syndrome
Source: Nat Commun. 2022 Nov 10;13:6806. doi: 10.1038/s41467-022-34535-8 (PMC9648868; doi:10.1038/s41467-022-34535-8)
Supplement: Supplementary file 9 — Supplementary Data 6 [file 41467_2022_34535_MOESM9_ESM.xlsx]

## Sheet: Sheet1
Dataset	AUC (repeat ten times)										Average	p_value
	1	2	3	4	5	6	7	8	9	10		Demographics	Blood_test	Cytokines	Multibiome	Ensemble_Prediction	Ensemble_Prediction_top11
Demographics	0.5325	0.6523	0.5542	0.4512	0.5128	0.5491	0.4412	0.747	0.4251	0.42	0.52854	…	0.167395	0.060797	3.62082e-07	1.07357e-09	1.9211e-09
Blood_test	0.5451	0.5467	0.6535	0.6885	0.7008	0.7079	0.7161	0.4049	0.4505	0.5721	0.59861		…	0.85372	1.79939e-05	4.41895e-08	7.22411e-08
Cytokines	0.5508	0.5094	0.5368	0.5777	0.5906	0.6152	0.6613	0.6624	0.6746	0.6832	0.6062			…	2.82267e-07	3.33074e-11	1.28179e-10
Multibiome	0.7482	0.7765	0.7856	0.7909	0.787	0.8466	0.8976	0.9043	0.912	0.9335	0.83822				…	0.000967769	0.00179231
Ensemble_Prediction	0.8892	0.8983	0.8988	0.9046	0.9506	0.9616	0.9702	0.9166	0.973	0.9978	0.93607					…	0.997633
Ensemble_Prediction_top11	0.9931	0.9232	0.9741	0.8874	0.9004	0.9905	0.8744	0.9631	0.8719	0.982	0.93601						…
