# Supplementary material for: Multi-kingdom gut microbiota analyses define COVID-19 severity and post-acute COVID-19 syndrome
Source: Nat Commun. 2022 Nov 10;13:6806. doi: 10.1038/s41467-022-34535-8 (PMC9648868; doi:10.1038/s41467-022-34535-8)
Supplement: Supplementary file 10 — Supplementary Data 7 [file 41467_2022_34535_MOESM10_ESM.xlsx]

## Sheet: Top 11 contributors
	AUC	Std.Error	p	95% Confidence Interal
				Lower Bound	Upper Bound
Merged	0.981	0.006	6.4869e-10	0.94	0.982
Age	0.57	0.05	0.162	0.473	0.668
Viral load	0.477	0.09	0.796	0.301	0.653
LDH	0.654	0.057	0.011	0.541	0.766
CRP	0.586	0.063	0.182	0.461	0.71
CXCL10	0.629	0.065	0.053	0.502	0.756
Bifidobacterium adolescentis	0.588	0.049	0.08	0.491	0.685
Faecalibacterium prausnitzii	0.648	0.048	0.003	0.553	0.743
Blautia wexlerae	0.657	0.047	0.002	0.565	0.75
Candida albicans	0.672	0.046	0.001	0.581	0.763
Aspergillus niger	0.733	0.113	0.065	0.512	0.954
Pseudomonas virus Pf1	0.763	0.042	1.8059e-07	0.68	0.845
