# Supplementary material for: Multi-kingdom gut microbiota analyses define COVID-19 severity and post-acute COVID-19 syndrome
Source: Nat Commun. 2022 Nov 10;13:6806. doi: 10.1038/s41467-022-34535-8 (PMC9648868; doi:10.1038/s41467-022-34535-8)
Supplement: Supplementary file 12 — Supplementary Data 9 [file 41467_2022_34535_MOESM12_ESM.xlsx]

## Sheet: multi_sample_list
PatientID	Dietary Record	Stool Sample			Blood			Medical Record
		Baseline	Month 3	Month 6	Blood cell count	Plasma analysis	cytokines	Hospitalisation	PACS at Month 3	PACS at Month 6
P1	DP1	SBP1			BBP1	BPP1	BCP1	MHP1	MPM3P1	MPM6P1
P2	DP2	SBP2	SM3P2	SM6P2	BBP2	BPP2	BCP2	MHP2
P3	DP3	SBP3	SM3P3	SM6P3	BBP3	BPP3	BCP3	MHP3	MPM3P3	MPM6P3
P4	DP4	SBP4	SM3P4	SM6P4	BBP4	BPP4		MHP4	MPM3P4	MPM6P4
P5	DP5	SBP5			BBP5	BPP5		MHP5	MPM3P5	MPM6P5
P6	DP6	SBP6	SM3P6	SM6P6	BBP6	BPP6	BCP6	MHP6	MPM3P6	MPM6P6
P7	DP7	SBP7			BBP7	BPP7		MHP7	MPM3P7	MPM6P7
P8	DP8	SBP8	SM3P8	SM6P8	BBP8	BPP8		MHP8	MPM3P8	MPM6P8
P9	DP9	SBP9	SM3P9	SM6P9	BBP9	BPP9		MHP9	MPM3P9	MPM6P9
P10	DP10	SBP10	SM3P10	SM6P10	BBP10	BPP10	BCP10	MHP10	MPM3P10	MPM6P10
P11	DP11	SBP11	SM3P11	SM6P11	BBP11	BPP11		MHP11	MPM3P11	MPM6P11
P12	DP12	SBP12	SM3P12	SM6P12	BBP12	BPP12		MHP12	MPM3P12	MPM6P12
P13	DP13	SBP13	SM3P13	SM6P13	BBP13	BPP13	BCP13	MHP13	MPM3P13	MPM6P13
P14	DP14	SBP14	SM3P14	SM6P14	BBP14	BPP14	BCP14	MHP14	MPM3P14	MPM6P14
P15	DP15	SBP15	SM3P15	SM6P15	BBP15	BPP15	BCP15	MHP15	MPM3P15	MPM6P15
P16	DP16	SBP16	SM3P16	SM6P16	BBP16	BPP16	BCP16	MHP16	MPM3P16	MPM6P16
P17	DP17	SBP17	SM3P17	SM6P17	BBP17	BPP17		MHP17	MPM3P17	MPM6P17
P18	DP18	SBP18	SM3P18	SM6P18	BBP18	BPP18	BCP18	MHP18	MPM3P18	MPM6P18
P19	DP19	SBP19	SM3P19	SM6P19	BBP19	BPP19		MHP19	MPM3P19	MPM6P19
P20	DP20	SBP20	SM3P20	SM6P20	BBP20	BPP20		MHP20	MPM3P20	MPM6P20
P21	DP21	SBP21	SM3P21	SM6P21				MHP21
P22	DP22	SBP22	SM3P22	SM6P22	BBP22	BPP22	BCP22	MHP22	MPM3P22	MPM6P22
P23	DP23	SBP23	SM3P23	SM6P23	BBP23	BPP23		MHP23	MPM3P23	MPM6P23
P24	DP24	SBP24	SM3P24	SM6P24	BBP24	BPP24	BCP24	MHP24	MPM3P24	MPM6P24
P25	DP25	SBP25			BBP25	BPP25		MHP25	MPM3P25	MPM6P25
P26	DP26	SBP26	SM3P26	SM6P26	BBP26	BPP26	BCP26	MHP26
P27	DP27	SBP27	SM3P27	SM6P27			BCP27	MHP27	MPM3P27	MPM6P27
P28	DP28	SBP28	SM3P28	SM6P28	BBP28	BPP28		MHP28	MPM3P28	MPM6P28
P29	DP29	SBP29	SM3P29	SM6P29	BBP29	BPP29		MHP29	MPM3P29	MPM6P29
P30	DP30	SBP30			BBP30	BPP30	BCP30	MHP30	MPM3P30	MPM6P30
P31	DP31	SBP31	SM3P31	SM6P31	BBP31	BPP31		MHP31
P32	DP32	SBP32	SM3P32	SM6P32	BBP32	BPP32		MHP32	MPM3P32	MPM6P32
P33	DP33	SBP33			BBP33	BPP33	BCP33	MHP33	MPM3P33	MPM6P33
P34	DP34	SBP34	SM3P34	SM6P34	BBP34	BPP34	BCP34	MHP34
P35	DP35	SBP35	SM3P35	SM6P35	BBP35	BPP35	BCP35	MHP35	MPM3P35	MPM6P35
P36	DP36	SBP36	SM3P36	SM6P36	BBP36	BPP36	BCP36	MHP36	MPM3P36	MPM6P36
P37	DP37	SBP37	SM3P37	SM6P37	BBP37	BPP37		MHP37	MPM3P37	MPM6P37
P38	DP38	SBP38	SM3P38	SM6P38	BBP38	BPP38	BCP38	MHP38	MPM3P38	MPM6P38
P39	DP39	SBP39	SM3P39	SM6P39	BBP39	BPP39	BCP39	MHP39	MPM3P39	MPM6P39
P40	DP40	SBP40					BCP40	MHP40
P41	DP41	SBP41			BBP41	BPP41	BCP41	MHP41
P42	DP42	SBP42	SM3P42	SM6P42			BCP42	MHP42
P43	DP43	SBP43	SM3P43	SM6P43			BCP43	MHP43	MPM3P43	MPM6P43
P44	DP44	SBP44	SM3P44	SM6P44	BBP44	BPP44	BCP44	MHP44	MPM3P44	MPM6P44
P45	DP45	SBP45			BBP45	BPP45	BCP45	MHP45	MPM3P45	MPM6P45
P46	DP46	SBP46			BBP46	BPP46	BCP46	MHP46	MPM3P46	MPM6P46
P47	DP47	SBP47	SM3P47	SM6P47	BBP47	BPP47	BCP47	MHP47	MPM3P47	MPM6P47
P48	DP48	SBP48					BCP48	MHP48	MPM3P48	MPM6P48
P49	DP49	SBP49			BBP49	BPP49		MHP49	MPM3P49	MPM6P49
P50	DP50	SBP50						MHP50	MPM3P50	MPM6P50
P51	DP51	SBP51			BBP51	BPP51	BCP51	MHP51	MPM3P51	MPM6P51
P52	DP52	SBP52	SM3P52	SM6P52	BBP52	BPP52	BCP52	MHP52	MPM3P52	MPM6P52
P53	DP53	SBP53					BCP53	MHP53	MPM3P53	MPM6P53
P54	DP54	SBP54					BCP54	MHP54
P55	DP55	SBP55						MHP55
P56	DP56	SBP56						MHP56
P57	DP57	SBP57	SM3P57	SM6P57				MHP57
P58	DP58	SBP58			BBP58	BPP58		MHP58	MPM3P58	MPM6P58
P59	DP59	SBP59					BCP59	MHP59	MPM3P59	MPM6P59
P60	DP60	SBP60			BBP60	BPP60	BCP60	MHP60	MPM3P60	MPM6P60
P61	DP61	SBP61	SM3P61		BBP61	BPP61		MHP61	MPM3P61	MPM6P61
P62	DP62	SBP62	SM3P62					MHP62	MPM3P62	MPM6P62
P63	DP63	SBP63						MHP63	MPM3P63	MPM6P63
P64	DP64	SBP64			BBP64	BPP64		MHP64
P65	DP65	SBP65	SM3P65	SM6P65	BBP65	BPP65		MHP65
P66	DP66	SBP66			BBP66	BPP66	BCP66	MHP66	MPM3P66	MPM6P66
P67	DP67	SBP67	SM3P67	SM6P67	BBP67	BPP67	BCP67	MHP67
P68	DP68	SBP68			BBP68	BPP68	BCP68	MHP68	MPM3P67	MPM6P67
P69	DP69	SBP69			BBP69	BPP69		MHP69	MPM3P68	MPM6P68
P70	DP70	SBP70					BCP70	MHP70
P71	DP71	SBP71			BBP71	BPP71	BCP71	MHP71
P72	DP72	SBP72			BBP72	BPP72	BCP72	MHP72	MPM3P71	MPM6P71
P73	DP73	SBP73			BBP73	BPP73		MHP73
P74	DP74	SBP74	SM3P74	SM6P74	BBP74	BPP74		MHP74	MPM3P72	MPM6P72
P75	DP75	SBP75			BBP75	BPP75		MHP75	MPM3P75	MPM6P75
P76	DP76	SBP76	SM3P76	SM6P76	BBP76	BPP76	BCP76	MHP76
P77	DP77	SBP77	SM3P77	SM6P77			BCP77	MHP77	MPM3P77	MPM6P77
P78	DP78	SBP78			BBP78	BPP78	BCP78	MHP78	MPM3P78	MPM6P78
P79	DP79	SBP79	SM3P79	SM6P79	BBP79	BPP79	BCP79	MHP79
P80	DP80	SBP80	SM3P80	SM6P80	BBP80	BPP80	BCP80	MHP80	MPM3P80	MPM6P80
P81	DP81	SBP81	SM3P81	SM6P81			BCP81	MHP81	MPM3P81	MPM6P81
P82	DP82	SBP82	SM3P82	SM6P82			BCP82	MHP82	MPM3P82	MPM6P82
P83	DP83	SBP83	SM3P83	SM6P83	BBP83	BPP83	BCP83	MHP83	MPM3P83	MPM6P83
P84	DP84	SBP84						MHP84	MPM3P84	MPM6P84
P85	DP85	SBP85					BCP85	MHP85	MPM3P85	MPM6P85
P86	DP86	SBP86					BCP86	MHP86	MPM3P86	MPM6P86
P87	DP87	SBP87					BCP87	MHP87	MPM3P87	MPM6P87
P88	DP88	SBP88	SM3P88	SM6P88	BBP88	BPP88	BCP88	MHP88	MPM3P88	MPM6P88
P89	DP89	SBP89	SM3P89	SM6P89			BCP89	MHP89	MPM3P89	MPM6P89
P90	DP90	SBP90	SM3P90	SM6P90	BBP90	BPP90	BCP90	MHP90	MPM3P90	MPM6P90
P91	DP91	SBP91			BBP91	BPP91		MHP91	MPM3P91	MPM6P91
P92	DP92	SBP92		SM6P92	BBP92	BPP92	BCP92	MHP92	MPM3P92	MPM6P92
P93	DP93	SBP93					BCP93	MHP93	MPM3P93	MPM6P93
P94	DP94	SBP94	SM3P94	SM6P94	BBP94	BPP94		MHP94	MPM3P94	MPM6P94
P95	DP95	SBP95					BCP95	MHP95	MPM3P95	MPM6P95
P96	DP96	SBP96	SM3P96	SM6P96	BBP96	BPP96	BCP96	MHP96	MPM3P96	MPM6P96
P97	DP97	SBP97	SM3P97	SM6P97	BBP97	BPP97		MHP97	MPM3P97	MPM6P97
P98	DP98	SBP98					BCP98	MHP98	MPM3P98	MPM6P98
P99	DP99	SBP99	SM3P99	SM6P99	BBP99	BPP99	BCP99	MHP99	MPM3P99	MPM6P99
P100	DP100	SBP100	SM3P100	SM6P100	BBP100	BPP100	BCP100	MHP100	MPM3P100	MPM6P100
P101	DP101	SBP101	SM3P101	SM6P101	BBP101	BPP101	BCP101	MHP101	MPM3P101	MPM6P101
P102	DP102	SBP102	SM3P102	SM6P102	BBP102	BPP102	BCP102	MHP102	MPM3P102	MPM6P102
P103	DP103	SBP103	SM3P103	SM6P103	BBP103	BPP103	BCP103	MHP103	MPM3P103	MPM6P103
P104	DP104	SBP104	SM3P104	SM6P104	BBP104	BPP104		MHP104	MPM3P104	MPM6P104
P105	DP105	SBP105	SM3P105	SM6P105			BCP105	MHP105	MPM3P105	MPM6P105
P106	DP106	SBP106	SM3P106	SM6P106			BCP106	MHP106	MPM3P106	MPM6P106
P107	DP107	SBP107	SM3P107	SM6P107			BCP107	MHP107	MPM3P107	MPM6P107
P108	DP108	SBP108		SM6P108	BBP108	BPP108	BCP108	MHP108	MPM3P108	MPM6P108
P109	DP109	SBP109	SM3P109	SM6P109	BBP109	BPP109	BCP109	MHP109	MPM3P109	MPM6P109
P110	DP110	SBP110	SM3P110	SM6P110	BBP110	BPP110	BCP110	MHP110	MPM3P110	MPM6P110
P111	DP111	SBP111					BCP111	MHP111	MPM3P111	MPM6P111
P112	DP112	SBP112			BBP112	BPP112	BCP112	MHP112	MPM3P112	MPM6P112
P113	DP113	SBP113					BCP113	MHP113
P114	DP114	SBP114					BCP114	MHP114
P115	DP115	SBP115					BCP115	MHP115
P116	DP116	SBP116					BCP116	MHP116
P117	DP117	SBP117					BCP117	MHP117
P118	DP118	SBP118						MHP118
P119	DP119	SBP119					BCP119	MHP119
P120	DP120	SBP120	SM3P120	SM6P120			BCP120	MHP120	MPM3P120	MPM6P120
P121	DP121	SBP121	SM3P121	SM6P121			BCP121	MHP121	MPM3P121	MPM6P121
P122	DP122	SBP122		SM6P122	BBP122	BPP122	BCP122	MHP122	MPM3P122	MPM6P122
P123	DP123	SBP123	SM3P123	SM6P123	BBP123	BPP123	BCP123	MHP123	MPM3P123	MPM6P123
P124	DP124	SBP124	SM3P124	SM6P124	BBP124	BPP124	BCP124	MHP124	MPM3P124	MPM6P124
P125	DP125	SBP125	SM3P125	SM6P125	BBP125	BPP125	BCP125	MHP125	MPM3P125	MPM6P125
P126	DP126	SBP126	SM3P126	SM6P126	BBP126	BPP126	BCP126	MHP126	MPM3P126	MPM6P126
P127	DP127	SBP127	SM3P127	SM6P127	BBP127	BPP127	BCP127	MHP127	MPM3P127	MPM6P127
P128	DP128	SBP128	SM3P128	SM6P128	BBP128	BPP128		MHP128	MPM3P128	MPM6P128
P129	DP129	SBP129	SM3P129	SM6P129	BBP129	BPP129	BCP129	MHP129	MPM3P129	MPM6P129
P130	DP130	SBP130	SM3P130	SM6P130	BBP130	BPP130	BCP130	MHP130	MPM3P130	MPM6P130
P131	DP131	SBP131	SM3P131	SM6P131	BBP131	BPP131	BCP131	MHP131	MPM3P131	MPM6P131
P132	DP132	SBP132	SM3P132	SM6P132	BBP132	BPP132	BCP132	MHP132	MPM3P132	MPM6P132
P133	DP133	SBP133	SM3P133	SM6P133	BBP133	BPP133	BCP133	MHP133	MPM3P133	MPM6P133
