# Supplementary material for: Multi-kingdom gut microbiota analyses define COVID-19 severity and post-acute COVID-19 syndrome
Source: Nat Commun. 2022 Nov 10;13:6806. doi: 10.1038/s41467-022-34535-8 (PMC9648868; doi:10.1038/s41467-022-34535-8)
Supplement: Supplementary file 14 — Source Data [file 41467_2022_34535_MOESM14_ESM.xlsx]

## Sheet: Figure 2B
Subject	C1	C2	C3	C4	C5	C6	C7	C8	C9	C10	C11	C12	C13	C14	C15	C16	C17	C18	C19	C20	C21	C22	C23	C24	C25	C26	C27	C28	C29	C30	C31	C32	C33	C34	C35	C36	C37	C38	C39	C40	C41	C42	C43	C44	C45	C46	C47	C48	C49
C1	-6	-8.11496	-7.94409	-8.16371	-7.80229	-7.7871	-8.17772	-8.09864	-7.58575	-7.7955	-7.92901	-7.96019	-8.30297	-8.24774	-8.38569	-8.393	-8.33841	-7.99743	-7.78658	-7.86459	-7.8869	-7.78145	-8.56328	-8.03218	-7.68971	-7.9507	-7.92228	-7.88615	-6.77209	-7.92664	-7.93564	-7.58143	-8.1236	-8.17259	-8.31998	-8.4035	-7.81139	-7.4772	-7.86158	-7.95188	-8.13019	-7.97177	-7.85684	-7.67332	-8.19766	-8.36142	-7.8747	-8.3653	-7.56166
C2	-8.11496	-6	-7.7621	-7.43774	-7.92145	-7.53645	-7.72393	-7.41577	-7.58308	-7.36986	-7.66042	-7.51513	-7.51297	-7.50272	-7.78709	-7.54954	-7.86963	-7.49103	-7.85053	-7.71779	-7.80821	-7.55303	-8.03582	-7.76019	-8.09199	-7.70618	-7.45033	-7.63266	-8.22777	-7.88907	-7.7905	-7.63441	-7.05878	-7.827	-7.8444	-7.85742	-8.39253	-8.05958	-7.41537	-7.5192	-7.42148	-7.96792	-7.49443	-7.76738	-7.59155	-7.97118	-7.9402	-7.88161	-7.64406
C3	-7.94409	-7.7621	-6	-7.70547	-8.07138	-7.65697	-8.05521	-7.65912	-7.77656	-8.05931	-7.72017	-7.78563	-7.96553	-7.92639	-8.1694	-7.73149	-8.12583	-7.78495	-8.10246	-7.22424	-7.76111	-7.58116	-8.03124	-7.8018	-7.8041	-8.02358	-8.0236	-7.5669	-8.05531	-7.9337	-7.9679	-7.56104	-7.76418	-7.69855	-7.95224	-7.82866	-8.33285	-7.99836	-7.93452	-7.78899	-7.67178	-7.98434	-7.73771	-7.72333	-8.05905	-8.29006	-8.18832	-8.06287	-7.82032
C4	-8.16371	-7.43774	-7.70547	-6	-8.02297	-7.78323	-7.92151	-7.54224	-7.8945	-7.53084	-7.64569	-7.55121	-6.8757	-7.56699	-8.15545	-7.50363	-7.93598	-7.66073	-7.88049	-7.91376	-8.08978	-7.67997	-8.14475	-7.74548	-7.65048	-7.69197	-7.40141	-7.86126	-8.17553	-7.42023	-7.62053	-7.9572	-7.42738	-8.06593	-8.22295	-7.94971	-7.73865	-8.00876	-7.46705	-7.55839	-7.54774	-7.92288	-7.66916	-8.00235	-7.52112	-7.49104	-7.93216	-7.9296	-7.8227
C5	-7.80229	-7.92145	-8.07138	-8.02297	-6	-7.93641	-7.97847	-7.94848	-7.86314	-7.28451	-7.87885	-7.90235	-7.99997	-7.95128	-8.05525	-8.03968	-7.88968	-7.90274	-7.86435	-8.00886	-8.143	-7.93351	-8.01509	-7.36652	-8.10359	-7.34351	-7.70085	-8.14362	-7.88609	-8.31871	-7.40081	-8.03676	-7.92547	-7.96678	-7.97946	-7.91468	-7.97285	-8.23199	-7.63857	-7.90428	-7.94263	-6.64357	-7.97771	-7.8319	-6.97794	-8.20045	-6.85385	-7.91407	-7.99549
C6	-7.7871	-7.53645	-7.65697	-7.78323	-7.93641	-6	-7.87201	-7.60311	-7.61442	-7.59146	-7.68105	-7.7505	-7.88399	-7.63122	-7.94034	-7.68718	-7.90485	-7.57087	-7.79836	-7.62203	-7.77461	-7.57318	-7.87051	-7.82404	-7.84999	-7.77013	-7.64806	-7.76601	-7.86709	-7.95015	-7.68955	-7.62965	-7.53896	-7.67486	-7.87238	-7.77066	-8.26241	-7.93948	-7.59617	-7.75304	-7.60284	-7.98126	-7.57496	-7.92777	-7.76799	-8.17959	-7.92104	-7.81484	-7.9257
C7	-8.17772	-7.72393	-8.05521	-7.92151	-7.97847	-7.87201	-6	-7.64919	-7.56657	-7.92916	-7.96142	-7.64907	-8.03472	-7.57417	-7.20674	-7.62931	-7.87859	-7.68123	-7.65239	-7.98926	-7.96786	-7.88478	-7.5545	-7.8472	-7.89932	-7.78956	-7.94929	-7.93794	-8.13995	-8.19808	-7.89296	-7.75941	-7.7283	-7.60446	-7.62671	-7.65902	-7.96991	-8.06321	-7.88009	-7.65389	-7.65555	-8.03198	-7.59845	-7.82335	-7.93803	-8.33653	-7.97942	-7.65036	-7.94973
C8	-8.09864	-7.41577	-7.65912	-7.54224	-7.94848	-7.60311	-7.64919	-6	-7.5938	-7.78199	-7.67977	-7.4477	-7.51544	-7.59726	-7.82659	-7.5378	-7.85597	-7.62729	-7.73666	-7.73194	-7.91197	-7.51382	-7.85708	-7.71899	-7.8089	-7.66936	-7.49033	-7.64392	-8.0502	-7.70238	-7.54043	-7.52352	-7.41266	-7.86772	-8.00232	-7.86768	-8.23124	-8.07152	-7.46426	-7.44995	-7.13932	-8.13779	-7.51789	-7.76591	-7.65401	-7.86436	-8.12535	-7.9019	-7.87574
C9	-7.58575	-7.58308	-7.77656	-7.8945	-7.86314	-7.61442	-7.56657	-7.5938	-6	-7.85932	-7.92176	-7.95638	-8.1691	-7.57813	-7.74273	-7.53042	-7.88337	-7.84611	-8.02184	-7.71799	-7.69739	-7.98047	-7.61684	-7.88782	-8.11761	-7.81905	-8.0618	-7.88793	-7.54426	-7.95083	-8.11968	-7.69033	-7.6945	-7.67861	-7.83933	-7.66914	-8.20854	-7.777	-7.97885	-7.82736	-7.71715	-7.90762	-7.51201	-7.79215	-8.18174	-8.1901	-7.83491	-7.76837	-7.74453
C10	-7.7955	-7.36986	-8.05931	-7.53084	-7.28451	-7.59146	-7.92916	-7.78199	-7.85932	-6	-7.8859	-7.82756	-7.79912	-7.91523	-7.8666	-7.8544	-7.64256	-6.80253	-7.63958	-7.95608	-7.92427	-7.89995	-7.94318	-7.80825	-7.74048	-7.73104	-7.47531	-8.02212	-7.75242	-7.77201	-7.10442	-7.65798	-7.36254	-8.15928	-7.93815	-8.20231	-8.04788	-7.97756	-7.54324	-7.83123	-7.78967	-7.17541	-7.8493	-7.62326	-6.73376	-7.99286	-7.07022	-7.94455	-7.06765
C11	-7.92901	-7.66042	-7.72017	-7.64569	-7.87885	-7.68105	-7.96142	-7.67977	-7.92176	-7.8859	-6	-7.56284	-7.73562	-7.84409	-8.05122	-7.78853	-7.94173	-7.69075	-7.97038	-7.67769	-7.87799	-7.72132	-8.15566	-7.69096	-7.97654	-7.64369	-7.75728	-7.00728	-7.8875	-7.92905	-7.84184	-7.49921	-7.66086	-7.85837	-7.95302	-7.94152	-7.75052	-8.32424	-7.70696	-7.56932	-7.69193	-7.92219	-7.63007	-7.7649	-7.80627	-8.18777	-7.93882	-7.97513	-7.57801
C12	-7.96019	-7.51513	-7.78563	-7.55121	-7.90235	-7.7505	-7.64907	-7.4477	-7.95638	-7.82756	-7.56284	-6	-7.52124	-7.84131	-7.70293	-7.77825	-7.838	-7.61351	-7.32276	-7.73509	-7.55383	-7.56429	-8.03377	-7.59106	-7.95722	-7.55388	-7.55792	-7.53596	-7.9156	-7.90019	-7.54269	-7.54488	-7.506	-7.78902	-7.87917	-7.94046	-7.78805	-8.19335	-7.52176	-6.98493	-7.4546	-8.08458	-7.61525	-7.74572	-7.60899	-7.96148	-8.07288	-7.90221	-7.78787
C13	-8.30297	-7.51297	-7.96553	-6.8757	-7.99997	-7.88399	-8.03472	-7.51544	-8.1691	-7.79912	-7.73562	-7.52124	-6	-7.64726	-7.81809	-7.47342	-8.09594	-7.77158	-8.01195	-7.88844	-7.93595	-7.53729	-7.98928	-7.4665	-7.49033	-7.65424	-7.26044	-7.83731	-7.98052	-7.49303	-7.7226	-7.92178	-7.40314	-8.04145	-7.89564	-8.07265	-7.8308	-8.14	-7.43427	-7.52431	-7.63201	-7.90332	-7.75923	-7.9636	-7.74227	-7.45257	-8.09326	-8.05247	-8.11864
C14	-8.24774	-7.50272	-7.92639	-7.56699	-7.95128	-7.63122	-7.57417	-7.59726	-7.57813	-7.91523	-7.84409	-7.84131	-7.64726	-6	-7.62234	-7.19867	-7.86233	-7.8603	-8.04382	-7.86818	-8.08523	-7.86916	-7.7011	-7.8983	-7.98249	-7.83509	-7.70563	-7.81168	-8.20713	-8.30192	-8.04018	-7.81503	-7.50626	-7.55445	-7.65169	-7.70405	-8.24657	-7.7691	-7.6583	-7.8376	-7.61211	-7.99933	-7.59864	-7.82602	-7.94315	-7.96918	-7.96979	-7.58994	-7.79517
C15	-8.38569	-7.78709	-8.1694	-8.15545	-8.05525	-7.94034	-7.20674	-7.82659	-7.74273	-7.8666	-8.05122	-7.70293	-7.81809	-7.62234	-6	-7.69484	-7.80401	-7.62143	-7.72309	-8.07462	-7.91461	-7.81751	-7.49853	-7.64519	-7.6792	-7.84654	-7.7361	-8.01995	-8.5526	-8.2988	-7.99164	-7.97267	-7.78803	-7.65275	-7.79375	-7.71162	-7.89031	-8.15783	-7.8083	-7.70405	-7.71027	-7.96216	-7.65338	-7.92211	-8.0286	-8.24872	-7.91396	-7.70252	-8.15913
C16	-8.393	-7.54954	-7.73149	-7.50363	-8.03968	-7.68718	-7.62931	-7.5378	-7.53042	-7.8544	-7.78853	-7.77825	-7.47342	-7.19867	-7.69484	-6	-7.96086	-7.95846	-7.99918	-7.8159	-7.91583	-7.93995	-7.65737	-8.0006	-7.92866	-7.92061	-7.52686	-7.89375	-8.5541	-8.24248	-7.98831	-7.76914	-7.44073	-7.60351	-7.49447	-7.76559	-8.36237	-7.84872	-7.71452	-7.91876	-7.54863	-8.10695	-7.65625	-7.77381	-7.75265	-7.90269	-8.07363	-7.6452	-7.73272
C17	-8.33841	-7.86963	-8.12583	-7.93598	-7.88968	-7.90485	-7.87859	-7.85597	-7.88337	-7.64256	-7.94173	-7.838	-8.09594	-7.86233	-7.80401	-7.96086	-6	-7.93936	-7.8954	-8.02709	-7.91634	-7.90625	-7.78454	-7.76777	-8.04586	-7.83453	-7.97302	-8.07398	-8.49502	-8.48354	-7.98943	-7.84741	-7.85641	-8.0322	-8.03295	-7.98201	-8.13687	-8.51261	-7.87434	-7.83942	-7.8632	-7.77348	-7.90094	-7.94477	-7.89918	-8.45032	-7.78847	-7.88575	-7.90411
C18	-7.99743	-7.49103	-7.78495	-7.66073	-7.90274	-7.57087	-7.68123	-7.62729	-7.84611	-6.80253	-7.69075	-7.61351	-7.77158	-7.8603	-7.62143	-7.95846	-7.93936	-6	-7.82702	-7.71434	-7.59536	-7.62242	-7.98821	-7.83888	-7.7828	-7.76951	-7.71511	-7.79229	-7.96071	-8.22352	-7.57691	-7.59918	-7.48881	-7.90111	-8.06951	-8.03428	-8.00816	-7.98426	-7.64935	-7.61791	-7.6339	-7.80278	-7.62525	-7.66819	-7.44609	-8.40689	-7.61651	-7.95832	-7.73035
C19	-7.78658	-7.85053	-8.10246	-7.88049	-7.86435	-7.79836	-7.65239	-7.73666	-8.02184	-7.63958	-7.97038	-7.32276	-8.01195	-8.04382	-7.72309	-7.99918	-7.8954	-7.82702	-6	-8.00531	-7.31231	-7.58044	-7.83307	-7.78782	-7.55532	-7.7154	-7.90425	-8.10541	-7.88871	-8.16086	-7.4027	-7.95654	-7.84918	-7.79976	-7.80352	-7.98891	-8.33171	-7.80123	-7.81357	-7.32895	-7.73777	-7.91581	-7.90432	-7.40624	-7.57817	-8.35548	-7.6114	-7.62954	-7.61259
C20	-7.86459	-7.71779	-7.22424	-7.91376	-8.00886	-7.62203	-7.98926	-7.73194	-7.71799	-7.95608	-7.67769	-7.73509	-7.88844	-7.86818	-8.07462	-7.8159	-8.02709	-7.71434	-8.00531	-6	-7.72581	-7.66074	-8.09747	-8.02486	-7.87325	-7.95099	-7.93982	-7.63545	-7.81917	-7.86979	-7.88234	-7.50793	-7.72062	-7.89963	-7.89424	-7.78499	-8.24029	-7.92838	-7.87484	-7.7346	-7.7516	-8.2229	-7.69073	-7.78604	-7.97495	-8.20263	-8.08287	-7.99788	-7.9011
C21	-7.8869	-7.80821	-7.76111	-8.08978	-8.143	-7.77461	-7.96786	-7.91197	-7.69739	-7.92427	-7.87799	-7.55383	-7.93595	-8.08523	-7.91461	-7.91583	-7.91634	-7.59536	-7.31231	-7.72581	-6	-7.43959	-7.98852	-7.74097	-7.50198	-7.80569	-7.6206	-7.74354	-7.85067	-7.71591	-7.59568	-7.5948	-7.71107	-7.98446	-7.96901	-8.20461	-8.07589	-7.80525	-7.7822	-7.55484	-7.92167	-8.06421	-7.9443	-7.63709	-7.72819	-8.65469	-7.95285	-8.11513	-7.85382
C22	-7.78145	-7.55303	-7.58116	-7.67997	-7.93351	-7.57318	-7.88478	-7.51382	-7.98047	-7.89995	-7.72132	-7.56429	-7.53729	-7.86916	-7.81751	-7.93995	-7.90625	-7.62242	-7.58044	-7.66074	-7.43959	-6	-7.97916	-7.45747	-7.6034	-7.531	-7.52345	-7.8028	-7.85942	-7.76006	-7.54349	-7.5747	-7.55262	-7.8933	-7.90094	-7.98798	-7.88969	-7.8087	-7.4857	-7.56843	-7.51894	-7.97912	-7.60284	-7.77807	-7.67422	-7.92021	-7.96963	-7.91359	-7.92603
C23	-8.56328	-8.03582	-8.03124	-8.14475	-8.01509	-7.87051	-7.5545	-7.85708	-7.61684	-7.94318	-8.15566	-8.03377	-7.98928	-7.7011	-7.49853	-7.65737	-7.78454	-7.98821	-7.83307	-8.09747	-7.98852	-7.97916	-6	-7.85232	-7.91383	-7.93606	-7.89235	-8.13024	-8.36486	-8.69077	-7.90132	-7.94086	-7.92719	-7.55475	-7.57519	-7.72987	-7.87719	-8.1473	-7.96896	-7.93118	-7.95811	-8.02738	-7.69935	-7.54936	-8.1227	-8.50494	-7.98661	-7.59358	-8.10106
C24	-8.03218	-7.76019	-7.8018	-7.74548	-7.36652	-7.82404	-7.8472	-7.71899	-7.88782	-7.80825	-7.69096	-7.59106	-7.4665	-7.8983	-7.64519	-8.0006	-7.76777	-7.83888	-7.78782	-8.02486	-7.74097	-7.45747	-7.85232	-6	-7.32087	-6.04581	-7.29628	-7.53388	-7.83832	-7.62172	-7.73939	-7.44738	-7.75458	-7.86411	-8.10299	-8.04161	-7.67055	-8.05881	-7.37393	-7.59251	-7.73399	-7.2801	-7.82552	-7.55073	-7.89279	-7.81085	-7.74759	-7.85852	-7.82679
C25	-7.68971	-8.09199	-7.8041	-7.65048	-8.10359	-7.84999	-7.89932	-7.8089	-8.11761	-7.74048	-7.97654	-7.95722	-7.49033	-7.98249	-7.6792	-7.92866	-8.04586	-7.7828	-7.55532	-7.87325	-7.50198	-7.6034	-7.91383	-7.32087	-6	-7.5193	-7.24607	-7.93648	-7.64991	-7.65641	-7.61772	-7.83091	-7.9297	-7.89699	-8.01263	-8.21482	-7.56467	-7.74698	-7.43294	-7.81748	-7.81786	-8.02678	-8.15451	-7.92446	-7.74007	-7.55509	-7.98052	-7.90544	-7.82975
C26	-7.9507	-7.70618	-8.02358	-7.69197	-7.34351	-7.77013	-7.78956	-7.66936	-7.81905	-7.73104	-7.64369	-7.55388	-7.65424	-7.83509	-7.84654	-7.92061	-7.83453	-7.76951	-7.7154	-7.95099	-7.80569	-7.531	-7.93606	-6.04581	-7.5193	-6	-7.37224	-7.60209	-7.90528	-7.68984	-7.73603	-7.51359	-7.70559	-7.93464	-8.01603	-7.96652	-7.74838	-7.97483	-7.44367	-7.55378	-7.68688	-7.43949	-7.76621	-7.61804	-7.8187	-7.89481	-7.67685	-7.79869	-7.76156
C27	-7.92228	-7.45033	-8.0236	-7.40141	-7.70085	-7.64806	-7.94929	-7.49033	-8.0618	-7.47531	-7.75728	-7.55792	-7.26044	-7.70563	-7.7361	-7.52686	-7.97302	-7.71511	-7.90425	-7.93982	-7.6206	-7.52345	-7.89235	-7.29628	-7.24607	-7.37224	-6	-7.72642	-7.88133	-7.49428	-7.32116	-7.61951	-7.44101	-7.96311	-7.97396	-8.22866	-7.78933	-8.3537	-6.88086	-7.56233	-7.50133	-7.7264	-7.83136	-7.72396	-7.63778	-7.55563	-7.63962	-7.98789	-7.95462
C28	-7.88615	-7.63266	-7.5669	-7.86126	-8.14362	-7.76601	-7.93794	-7.64392	-7.88793	-8.02212	-7.00728	-7.53596	-7.83731	-7.81168	-8.01995	-7.89375	-8.07398	-7.79229	-8.10541	-7.63545	-7.74354	-7.8028	-8.13024	-7.53388	-7.93648	-7.60209	-7.72642	-6	-7.84372	-7.88648	-7.96488	-7.4516	-7.63225	-7.82563	-8.22039	-8.05479	-7.71444	-8.28972	-7.79551	-7.53473	-7.778	-8.07919	-7.59746	-7.72892	-8.06725	-8.32409	-7.92235	-8.09593	-7.44084
C29	-6.77209	-8.22777	-8.05531	-8.17553	-7.88609	-7.86709	-8.13995	-8.0502	-7.54426	-7.75242	-7.8875	-7.9156	-7.98052	-8.20713	-8.5526	-8.5541	-8.49502	-7.96071	-7.88871	-7.81917	-7.85067	-7.85942	-8.36486	-7.83832	-7.64991	-7.90528	-7.88133	-7.84372	-6	-7.88606	-7.81063	-7.5349	-8.23619	-8.29178	-8.2772	-8.55421	-8.04388	-7.44078	-7.95016	-7.90635	-8.24494	-7.93902	-7.81771	-7.63163	-8.33662	-8.50843	-7.99097	-8.51013	-7.52151
C30	-7.92664	-7.88907	-7.9337	-7.42023	-8.31871	-7.95015	-8.19808	-7.70238	-7.95083	-7.77201	-7.92905	-7.90019	-7.49303	-8.30192	-8.2988	-8.24248	-8.48354	-8.22352	-8.16086	-7.86979	-7.71591	-7.76006	-8.69077	-7.62172	-7.65641	-7.68984	-7.49428	-7.88648	-7.88606	-6	-7.65972	-7.70639	-7.88794	-8.35075	-8.47487	-8.23246	-8.16564	-8.33666	-7.5743	-7.89638	-7.71794	-8.61298	-7.89925	-8.16755	-7.70192	-7.22564	-8.66471	-8.54418	-8.25956
C31	-7.93564	-7.7905	-7.9679	-7.62053	-7.40081	-7.68955	-7.89296	-7.54043	-8.11968	-7.10442	-7.84184	-7.54269	-7.7226	-8.04018	-7.99164	-7.98831	-7.98943	-7.57691	-7.4027	-7.88234	-7.59568	-7.54349	-7.90132	-7.73939	-7.61772	-7.73603	-7.32116	-7.96488	-7.81063	-7.65972	-6	-7.61941	-7.78286	-8.00828	-8.00743	-8.02637	-8.12339	-8.31046	-7.38981	-7.54799	-7.54598	-7.30159	-7.88	-7.48414	-7.34388	-7.70343	-7.23536	-8.00547	-7.94891
C32	-7.58143	-7.63441	-7.56104	-7.9572	-8.03676	-7.62965	-7.75941	-7.52352	-7.69033	-7.65798	-7.49921	-7.54488	-7.92178	-7.81503	-7.97267	-7.76914	-7.84741	-7.59918	-7.95654	-7.50793	-7.5948	-7.5747	-7.94086	-7.44738	-7.83091	-7.51359	-7.61951	-7.4516	-7.5349	-7.70639	-7.61941	-6	-7.52879	-7.85742	-8.00361	-8.0783	-7.89184	-7.90333	-7.68895	-7.54223	-7.55288	-8.10763	-7.46887	-7.48173	-8.09368	-8.25657	-8.08247	-8.00362	-7.6868
C33	-8.1236	-7.05878	-7.76418	-7.42738	-7.92547	-7.53896	-7.7283	-7.41266	-7.6945	-7.36254	-7.66086	-7.506	-7.40314	-7.50626	-7.78803	-7.44073	-7.85641	-7.48881	-7.84918	-7.72062	-7.71107	-7.55262	-7.92719	-7.75458	-7.9297	-7.70559	-7.44101	-7.63225	-8.23619	-7.88794	-7.78286	-7.52879	-6	-7.83015	-7.84533	-7.86436	-8.225	-8.06774	-7.41254	-7.51728	-7.41883	-7.96567	-7.49706	-7.9028	-7.48323	-7.96624	-7.93716	-7.88706	-7.64458
C34	-8.17259	-7.827	-7.69855	-8.06593	-7.96678	-7.67486	-7.60446	-7.86772	-7.67861	-8.15928	-7.85837	-7.78902	-8.04145	-7.55445	-7.65275	-7.60351	-8.0322	-7.90111	-7.79976	-7.89963	-7.98446	-7.8933	-7.55475	-7.86411	-7.89699	-7.93464	-7.96311	-7.82563	-8.29178	-8.35075	-8.00828	-7.85742	-7.83015	-6	-7.46257	-7.68989	-8.5985	-7.77849	-7.89043	-7.91731	-7.87062	-8.01687	-7.64066	-7.96758	-8.2224	-8.20538	-7.97664	-7.58555	-7.78453
C35	-8.31998	-7.8444	-7.95224	-8.22295	-7.97946	-7.87238	-7.62671	-8.00232	-7.83933	-7.93815	-7.95302	-7.87917	-7.89564	-7.65169	-7.79375	-7.49447	-8.03295	-8.06951	-7.80352	-7.89424	-7.96901	-7.90094	-7.57519	-8.10299	-8.01263	-8.01603	-7.97396	-8.22039	-8.2772	-8.47487	-8.00743	-8.00361	-7.84533	-7.46257	-6	-7.70443	-8.44094	-7.77573	-7.89765	-7.88981	-7.86948	-8.19004	-7.76183	-7.9749	-7.92066	-8.33642	-7.97275	-7.55935	-7.8046
C36	-8.4035	-7.85742	-7.82866	-7.94971	-7.91468	-7.77066	-7.65902	-7.86768	-7.66914	-8.20231	-7.94152	-7.94046	-8.07265	-7.70405	-7.71162	-7.76559	-7.98201	-8.03428	-7.98891	-7.78499	-8.20461	-7.98798	-7.72987	-8.04161	-8.21482	-7.96652	-8.22866	-8.05479	-8.55421	-8.23246	-8.02637	-8.0783	-7.86436	-7.68989	-7.70443	-6	-8.03191	-8.18367	-7.97821	-7.95029	-7.86353	-7.96518	-7.70976	-8.013	-7.81055	-8.14833	-7.9854	-7.62233	-8.06326
C37	-7.81139	-8.39253	-8.33285	-7.73865	-7.97285	-8.26241	-7.96991	-8.23124	-8.20854	-8.04788	-7.75052	-7.78805	-7.8308	-8.24657	-7.89031	-8.36237	-8.13687	-8.00816	-8.33171	-8.24029	-8.07589	-7.88969	-7.87719	-7.67055	-7.56467	-7.74838	-7.78933	-7.71444	-8.04388	-8.16564	-8.12339	-7.89184	-8.225	-8.5985	-8.44094	-8.03191	-6	-8.25476	-7.8683	-7.78829	-8.23931	-8.17237	-8.24605	-7.95523	-8.01392	-7.57828	-8.07874	-7.9626	-7.94336
C38	-7.4772	-8.05958	-7.99836	-8.00876	-8.23199	-7.93948	-8.06321	-8.07152	-7.777	-7.97756	-8.32424	-8.19335	-8.14	-7.7691	-8.15783	-7.84872	-8.51261	-7.98426	-7.80123	-7.92838	-7.80525	-7.8087	-8.1473	-8.05881	-7.74698	-7.97483	-8.3537	-8.28972	-7.44078	-8.33666	-8.31046	-7.90333	-8.06774	-7.77849	-7.77573	-8.18367	-8.25476	-6	-8.08425	-8.19208	-8.08494	-8.51416	-8.07409	-7.87371	-8.19204	-8.57178	-8.44369	-7.878	-7.57564
C39	-7.86158	-7.41537	-7.93452	-7.46705	-7.63857	-7.59617	-7.88009	-7.46426	-7.97885	-7.54324	-7.70696	-7.52176	-7.43427	-7.6583	-7.8083	-7.71452	-7.87434	-7.64935	-7.81357	-7.87484	-7.7822	-7.4857	-7.96896	-7.37393	-7.43294	-7.44367	-6.88086	-7.79551	-7.95016	-7.5743	-7.38981	-7.68895	-7.41254	-7.89043	-7.89765	-7.97821	-7.8683	-8.08425	-6	-7.52841	-7.46558	-7.66153	-7.7772	-7.94026	-7.47602	-7.63608	-7.70449	-7.9011	-8.02387
C40	-7.95188	-7.5192	-7.78899	-7.55839	-7.90428	-7.75304	-7.65389	-7.44995	-7.82736	-7.83123	-7.56932	-6.98493	-7.52431	-7.8376	-7.70405	-7.91876	-7.83942	-7.61791	-7.32895	-7.7346	-7.55484	-7.56843	-7.93118	-7.59251	-7.81748	-7.55378	-7.56233	-7.53473	-7.90635	-7.89638	-7.54799	-7.54223	-7.51728	-7.91731	-7.88981	-7.95029	-7.78829	-8.19208	-7.52841	-6	-7.46405	-7.94139	-7.61909	-7.74557	-7.72883	-7.96951	-7.92086	-7.91109	-7.79142
C41	-8.13019	-7.42148	-7.67178	-7.54774	-7.94263	-7.60284	-7.65555	-7.13932	-7.71715	-7.78967	-7.69193	-7.4546	-7.63201	-7.61211	-7.71027	-7.54863	-7.8632	-7.6339	-7.73777	-7.7516	-7.92167	-7.51894	-7.95811	-7.73399	-7.81786	-7.68688	-7.50133	-7.778	-8.24494	-7.71794	-7.54598	-7.55288	-7.41883	-7.87062	-7.86948	-7.86353	-8.23931	-8.08494	-7.46558	-7.46405	-6	-7.98564	-7.5298	-7.78902	-7.54873	-7.86772	-8.12453	-7.89943	-8.03846
C42	-7.97177	-7.96792	-7.98434	-7.92288	-6.64357	-7.98126	-8.03198	-8.13779	-7.90762	-7.17541	-7.92219	-8.08458	-7.90332	-7.99933	-7.96216	-8.10695	-7.77348	-7.80278	-7.91581	-8.2229	-8.06421	-7.97912	-8.02738	-7.2801	-8.02678	-7.43949	-7.7264	-8.07919	-7.93902	-8.61298	-7.30159	-8.10763	-7.96567	-8.01687	-8.19004	-7.96518	-8.17237	-8.51416	-7.66153	-7.94139	-7.98564	-6	-8.03334	-7.88427	-6.96218	-8.26739	-6.67905	-7.96553	-7.90242
C43	-7.85684	-7.49443	-7.73771	-7.66916	-7.97771	-7.57496	-7.59845	-7.51789	-7.51201	-7.8493	-7.63007	-7.61525	-7.75923	-7.59864	-7.65338	-7.65625	-7.90094	-7.62525	-7.90432	-7.69073	-7.9443	-7.60284	-7.69935	-7.82552	-8.15451	-7.76621	-7.83136	-7.59746	-7.81771	-7.89925	-7.88	-7.46887	-7.49706	-7.64066	-7.76183	-7.70976	-8.24605	-8.07409	-7.7772	-7.61909	-7.5298	-8.03334	-6	-7.79453	-7.93512	-8.17325	-8.00089	-7.80661	-7.89856
C44	-7.67332	-7.76738	-7.72333	-8.00235	-7.8319	-7.92777	-7.82335	-7.76591	-7.79215	-7.62326	-7.7649	-7.74572	-7.9636	-7.82602	-7.92211	-7.77381	-7.94477	-7.66819	-7.40624	-7.78604	-7.63709	-7.77807	-7.54936	-7.55073	-7.92446	-7.61804	-7.72396	-7.72892	-7.63163	-8.16755	-7.48414	-7.48173	-7.9028	-7.96758	-7.9749	-8.013	-7.95523	-7.87371	-7.94026	-7.74557	-7.78902	-7.88427	-7.79453	-6	-7.84893	-8.38606	-7.67397	-7.97698	-7.54533
C45	-8.19766	-7.59155	-8.05905	-7.52112	-6.97794	-7.76799	-7.93803	-7.65401	-8.18174	-6.73376	-7.80627	-7.60899	-7.74227	-7.94315	-8.0286	-7.75265	-7.89918	-7.44609	-7.57817	-7.97495	-7.72819	-7.67422	-8.1227	-7.89279	-7.74007	-7.8187	-7.63778	-8.06725	-8.33662	-7.70192	-7.34388	-8.09368	-7.48323	-8.2224	-7.92066	-7.81055	-8.01392	-8.19204	-7.47602	-7.72883	-7.54873	-6.96218	-7.93512	-7.84893	-6	-7.69468	-7.39341	-7.91288	-7.57207
C46	-8.36142	-7.97118	-8.29006	-7.49104	-8.20045	-8.17959	-8.33653	-7.86436	-8.1901	-7.99286	-8.18777	-7.96148	-7.45257	-7.96918	-8.24872	-7.90269	-8.45032	-8.40689	-8.35548	-8.20263	-8.65469	-7.92021	-8.50494	-7.81085	-7.55509	-7.89481	-7.55563	-8.32409	-8.50843	-7.22564	-7.70343	-8.25657	-7.96624	-8.20538	-8.33642	-8.14833	-7.57828	-8.57178	-7.63608	-7.96951	-7.86772	-8.26739	-8.17325	-8.38606	-7.69468	-6	-8.20362	-8.33108	-8.52041
C47	-7.8747	-7.9402	-8.18832	-7.93216	-6.85385	-7.92104	-7.97942	-8.12535	-7.83491	-7.07022	-7.93882	-8.07288	-8.09326	-7.96979	-7.91396	-8.07363	-7.78847	-7.61651	-7.6114	-8.08287	-7.95285	-7.96963	-7.98661	-7.74759	-7.98052	-7.67685	-7.63962	-7.92235	-7.99097	-8.66471	-7.23536	-8.08247	-7.93716	-7.97664	-7.97275	-7.9854	-8.07874	-8.44369	-7.70449	-7.92086	-8.12453	-6.67905	-8.00089	-7.67397	-7.39341	-8.20362	-6	-7.94605	-7.85155
C48	-8.3653	-7.88161	-8.06287	-7.9296	-7.91407	-7.81484	-7.65036	-7.9019	-7.76837	-7.94455	-7.97513	-7.90221	-8.05247	-7.58994	-7.70252	-7.6452	-7.88575	-7.95832	-7.62954	-7.99788	-8.11513	-7.91359	-7.59358	-7.85852	-7.90544	-7.79869	-7.98789	-8.09593	-8.51013	-8.54418	-8.00547	-8.00362	-7.88706	-7.58555	-7.55935	-7.62233	-7.9626	-7.878	-7.9011	-7.91109	-7.89943	-7.96553	-7.80661	-7.97698	-7.91288	-8.33108	-7.94605	-6	-8.03592
C49	-7.56166	-7.64406	-7.82032	-7.8227	-7.99549	-7.9257	-7.94973	-7.87574	-7.74453	-7.06765	-7.57801	-7.78787	-8.11864	-7.79517	-8.15913	-7.73272	-7.90411	-7.73035	-7.61259	-7.9011	-7.85382	-7.92603	-8.10106	-7.82679	-7.82975	-7.76156	-7.95462	-7.44084	-7.52151	-8.25956	-7.94891	-7.6868	-7.64458	-7.78453	-7.8046	-8.06326	-7.94336	-7.57564	-8.02387	-7.79142	-8.03846	-7.90242	-7.89856	-7.54533	-7.57207	-8.52041	-7.85155	-8.03592	-6
C50	-8.23992	-7.95098	-7.93695	-8.19481	-7.91668	-7.97746	-8.10002	-8.00287	-7.67378	-7.8734	-7.82686	-8.10559	-8.0077	-7.72053	-7.88401	-7.93158	-7.96115	-7.79906	-7.69437	-7.73755	-8.06321	-8.132	-7.72796	-8.19442	-7.80234	-8.09464	-8.23715	-7.93413	-8.03842	-8.50834	-8.18502	-8.2142	-8.09773	-7.7207	-7.62263	-7.66397	-8.03768	-7.84258	-7.97153	-7.96468	-8.00539	-7.97078	-8.11365	-8.11506	-7.91425	-8.31322	-7.93539	-7.65105	-7.79548
C51	-7.89084	-7.50644	-7.6696	-7.78146	-7.80827	-7.60292	-7.6641	-7.57883	-7.72855	-7.05781	-7.81157	-7.6105	-7.8877	-7.58525	-7.72193	-7.52619	-7.86908	-7.52689	-7.88457	-7.74249	-8.06054	-7.61799	-7.82624	-7.88768	-7.97203	-7.82789	-7.65111	-7.77975	-7.84485	-8.01544	-7.62952	-7.59272	-7.50149	-7.78286	-7.67386	-7.84946	-8.00078	-8.07614	-7.61258	-7.61634	-7.59373	-7.84085	-7.60688	-7.77597	-7.38417	-7.94845	-7.82413	-7.81005	-7.59708
C52	-7.94664	-7.46816	-7.72491	-7.6279	-7.86343	-7.55321	-7.65412	-7.60053	-7.79625	-6.87316	-7.66057	-7.59288	-7.72079	-7.81805	-7.70732	-7.88939	-7.87352	-7.17045	-7.76411	-7.67686	-7.76189	-7.60116	-8.06037	-7.78157	-7.72421	-7.72922	-7.66887	-7.62664	-7.90178	-8.14589	-7.80043	-7.56426	-7.46889	-7.9815	-7.87611	-7.98291	-7.95958	-7.7991	-7.62666	-7.59189	-7.61049	-7.89482	-7.59512	-7.61132	-7.42295	-8.32402	-7.70328	-7.91387	-7.55961
C53	-8.29571	-7.92116	-7.86093	-7.88473	-8.00013	-8.06045	-7.7966	-7.79699	-7.76404	-7.99487	-7.79874	-8.04911	-7.99949	-7.73008	-7.85966	-7.79762	-8.11043	-7.87121	-7.95867	-7.81101	-8.04454	-8.06055	-7.82694	-8.13152	-8.07594	-8.04627	-8.15034	-7.76989	-8.43425	-7.60816	-8.10189	-8.16472	-7.92922	-7.73972	-7.64795	-7.75393	-7.94957	-7.72213	-8.05394	-8.05592	-7.79569	-8.06005	-8.03412	-7.98244	-7.90255	-8.36456	-8.18036	-7.73204	-7.98853
C54	-8.40108	-7.65351	-7.8182	-7.93736	-7.91867	-7.70782	-7.69079	-7.6824	-7.78637	-8.17264	-7.92214	-7.79896	-7.78022	-7.625	-7.74557	-7.57002	-7.95049	-7.88389	-7.84915	-7.77144	-8.02613	-7.82761	-7.67481	-7.98872	-8.02747	-7.92261	-7.90951	-8.03097	-8.54794	-8.02294	-7.99646	-7.93267	-7.65315	-7.62617	-7.66832	-7.63199	-8.05887	-7.88818	-7.8357	-7.81354	-7.68383	-7.96897	-7.70659	-7.88316	-7.73193	-7.81652	-7.96644	-7.6777	-8.09122
C55	-8.3953	-7.76924	-8.19108	-7.46918	-7.93675	-8.06748	-7.69863	-7.83816	-8.03076	-7.70638	-7.89096	-7.60102	-7.43943	-7.75133	-7.75992	-7.69422	-7.89417	-7.83278	-7.91902	-8.09707	-8.01465	-7.6383	-7.57949	-7.93137	-7.86059	-7.8595	-7.64302	-7.86665	-8.55899	-7.87317	-7.68529	-8.16335	-7.64452	-7.68265	-7.64689	-7.74039	-7.88475	-8.37196	-7.71661	-7.60908	-7.71904	-7.8374	-7.71683	-7.96931	-7.61532	-7.56614	-7.78534	-7.80255	-8.00169
C56	-7.63927	-7.72839	-7.80982	-8.07465	-7.78992	-7.75508	-7.78027	-7.72633	-7.74609	-7.70578	-7.63131	-7.592	-7.75123	-7.78463	-7.85495	-7.72895	-8.01355	-7.50133	-7.4967	-7.74104	-7.63349	-7.74128	-7.98347	-7.5182	-7.84905	-7.58793	-7.80817	-7.59063	-7.5927	-8.09237	-7.57321	-7.45464	-7.72533	-7.91826	-7.91769	-8.09718	-7.90421	-7.82593	-7.759	-7.59445	-7.74993	-7.82593	-7.75438	-6.04109	-8.08649	-8.28232	-7.75986	-7.92151	-7.64015
C57	-7.64087	-7.59488	-7.75559	-7.6424	-7.9294	-7.51746	-7.72779	-7.60568	-7.77697	-7.87503	-7.65767	-7.58342	-7.72458	-7.80798	-7.66735	-8.02447	-7.86528	-7.57301	-7.83797	-7.59128	-7.49165	-7.5235	-7.94374	-7.84203	-7.71038	-7.78679	-7.61643	-7.62472	-7.59972	-7.75773	-7.46535	-7.31921	-7.59691	-7.97152	-7.87606	-7.97879	-7.92923	-8.05365	-7.57926	-7.57948	-7.62242	-7.97044	-7.58136	-7.62351	-7.7661	-7.9704	-7.9422	-7.90378	-7.86938
C58	-7.91257	-7.9509	-8.12776	-7.85792	-8.08303	-8.11973	-8.27533	-8.03613	-8.35699	-8.5292	-7.97481	-7.76658	-7.67792	-8.38333	-8.54838	-8.54645	-8.41105	-8.04045	-7.67372	-7.95055	-7.75657	-7.9764	-8.25671	-8.34277	-8.00844	-8.2155	-7.66744	-7.94307	-7.872	-7.68621	-7.71854	-8.07845	-7.95346	-8.63031	-8.19946	-8.23441	-7.94263	-8.60195	-7.87666	-7.7659	-8.04167	-7.99004	-8.13424	-7.75893	-7.90619	-7.56553	-7.65466	-8.49816	-8.66427
C59	-7.84386	-7.54409	-7.69541	-7.44552	-7.8663	-7.61256	-7.95656	-7.58882	-7.90594	-7.39291	-7.66558	-7.56093	-7.41443	-7.82623	-8.02933	-7.77052	-7.94077	-7.61319	-7.77474	-7.64643	-7.68495	-7.54607	-8.14503	-7.76984	-7.58997	-7.72374	-7.48388	-7.62792	-7.72025	-7.49014	-7.36215	-7.60302	-7.53713	-7.8666	-7.95075	-7.98551	-8.08539	-8.21895	-7.46129	-7.56341	-7.60147	-7.8918	-7.67794	-7.89804	-7.6036	-7.63483	-7.84649	-7.96721	-7.6508
C60	-7.6598	-7.86261	-7.96091	-7.45301	-6.77873	-7.93143	-7.94756	-7.90577	-8.07628	-7.43221	-7.99446	-7.83747	-7.41871	-8.00985	-7.88625	-8.13279	-8.07058	-7.76344	-7.72095	-7.86468	-7.66907	-7.79188	-7.99593	-7.92825	-7.77479	-7.84447	-7.55885	-7.97002	-7.61863	-7.49592	-6.76711	-7.77314	-7.85492	-8.04266	-8.05121	-7.95865	-8.08674	-7.97174	-7.62814	-7.84194	-7.91481	-6.68528	-8.09024	-7.79851	-7.36436	-7.84582	-7.3115	-8.0458	-7.96044
C61	-8.38168	-7.65392	-7.81579	-7.8143	-7.92996	-7.70739	-7.68762	-7.67902	-7.66639	-8.01024	-7.91974	-7.80145	-7.91679	-7.62085	-7.74626	-7.68132	-7.94766	-7.87941	-7.85188	-7.76616	-7.91887	-7.83141	-7.75769	-7.98446	-8.02669	-7.9131	-8.05015	-8.02429	-8.33843	-8.01384	-8.15608	-7.7984	-7.65716	-7.62665	-7.67225	-7.63457	-8.05614	-7.87749	-7.84152	-7.80733	-7.68431	-8.12602	-7.69958	-7.87923	-7.85947	-7.82197	-7.96826	-7.67926	-8.08683
C62	-8.53642	-7.99939	-7.98318	-7.96667	-8.00964	-8.03289	-8.00616	-7.86689	-8.0149	-7.89898	-7.95783	-7.84384	-8.09456	-7.87997	-7.81928	-7.83313	-6.80354	-7.81247	-7.87956	-8.04225	-7.74996	-8.03732	-7.83335	-7.90649	-7.89546	-7.85374	-7.96381	-7.93545	-8.32539	-8.54084	-7.8399	-7.85398	-7.87217	-7.90364	-7.89849	-8.00382	-8.31467	-8.34856	-7.89315	-7.8533	-7.87155	-7.7547	-7.91472	-7.92361	-8.05526	-8.50317	-7.76281	-7.90448	-8.05287
C63	-7.87005	-7.64304	-7.74269	-7.7785	-7.9826	-7.6457	-7.68726	-7.66154	-7.66258	-7.92706	-7.91732	-7.78137	-7.87777	-7.69325	-7.74432	-7.85933	-7.9334	-7.70328	-7.78212	-7.69195	-7.6073	-7.57383	-7.86638	-7.8257	-7.74034	-7.76785	-7.93689	-7.88003	-7.83166	-8.13529	-7.87799	-7.54919	-7.64162	-8.04008	-8.03695	-7.76359	-7.90806	-8.06742	-7.87623	-7.78149	-7.67606	-8.18143	-7.62548	-7.80219	-7.94322	-8.20245	-7.91786	-7.67748	-7.91775
C64	-8.45059	-8.11684	-8.53267	-8.14401	-8.40423	-8.43589	-8.10756	-8.12584	-8.41737	-8.85516	-8.31201	-8.38649	-7.98561	-8.04055	-8.01762	-8.14032	-8.57753	-8.56335	-8.51504	-8.42025	-8.64034	-8.42616	-8.11764	-8.16888	-7.76202	-8.24411	-7.93673	-8.27725	-8.61733	-7.9465	-8.78914	-8.40198	-8.11802	-8.01395	-8.21788	-7.94151	-7.82831	-8.09261	-8.0019	-8.38608	-8.12522	-8.7386	-8.05829	-8.5502	-8.36987	-7.46711	-8.75427	-7.99556	-8.59385
C65	-8.07741	-8.32877	-7.61051	-8.20327	-8.39166	-8.30647	-7.82638	-8.24756	-7.97943	-8.32338	-7.90318	-8.76707	-8.60442	-8.12582	-7.9105	-8.06979	-8.47997	-8.15993	-8.5583	-7.69018	-8.04071	-8.13557	-8.02426	-8.46643	-8.54532	-8.33279	-8.51305	-7.86667	-8.04098	-7.75973	-8.37056	-8.20197	-8.53259	-8.04359	-7.80508	-7.89578	-7.7631	-7.73755	-8.57614	-8.3493	-8.26221	-8.50555	-8.0689	-8.26381	-8.42197	-8.525	-8.46958	-7.98579	-7.62838
C66	-7.76542	-8.44376	-8.38724	-8.39587	-8.29302	-8.30908	-8.22535	-8.46487	-8.75807	-8.47978	-8.35844	-8.46162	-8.37394	-8.19036	-8.32942	-7.98238	-8.56725	-8.5682	-8.5025	-8.28619	-8.85416	-8.45638	-8.04662	-8.86085	-8.79517	-8.67134	-8.8981	-8.75191	-7.85868	-8.89109	-8.5995	-8.88314	-8.45283	-7.82797	-7.84544	-7.93362	-8.09301	-7.92971	-8.47432	-8.68233	-8.45466	-8.39489	-8.27652	-8.80887	-8.33798	-8.10946	-8.33762	-7.84533	-8.05035
C67	-7.37489	-8.68089	-8.20934	-8.409	-8.46322	-8.29162	-8.27516	-8.45359	-8.45042	-8.29784	-8.6649	-8.44304	-8.37637	-8.25017	-8.20359	-8.20726	-8.57843	-8.21987	-8.5328	-8.27162	-8.32527	-8.31237	-7.62142	-8.22936	-8.53232	-8.29198	-8.44464	-8.40157	-7.33777	-8.53658	-8.35252	-8.23462	-8.68471	-8.15533	-7.88068	-8.45325	-8.2128	-7.65677	-8.74634	-8.4423	-8.46895	-8.59805	-8.43088	-8.08106	-8.41	-8.7082	-8.5823	-8.19655	-7.81563
C68	-7.98366	-7.98599	-8.03553	-8.7629	-8.40326	-8.03131	-8.06188	-7.97171	-7.98684	-8.81336	-7.96597	-8.17552	-8.7303	-8.3872	-8.16098	-8.76359	-8.82608	-8.76205	-8.10063	-7.95836	-8.0976	-8.10169	-8.55505	-8.75828	-8.49191	-8.3822	-8.76654	-7.93211	-7.94265	-7.76377	-8.30993	-7.69249	-8.14184	-8.36922	-8.38615	-7.97819	-8.61573	-8.35191	-8.39213	-8.02833	-7.98042	-8.75647	-7.99378	-8.29607	-8.16598	-8.04794	-8.76551	-8.12686	-8.35812
C69	-7.41412	-8.43093	-8.54716	-8.39855	-8.47137	-8.28714	-8.22919	-8.65785	-8.18781	-8.72995	-8.11653	-8.29769	-8.84762	-8.40828	-8.1574	-8.57616	-8.84734	-8.556	-8.25684	-8.61807	-8.62124	-8.44051	-8.17449	-8.57271	-8.77065	-8.42505	-8.9014	-8.09209	-7.48342	-8.89232	-8.59499	-8.85837	-8.45132	-7.88409	-7.90648	-7.97236	-8.19221	-7.50069	-8.45419	-8.70215	-8.44439	-8.60612	-8.10773	-8.79665	-8.39938	-8.5647	-8.85022	-8.03819	-7.94426
C70	-8.53256	-8.52997	-8.34648	-8.68159	-8.64833	-8.38118	-8.34192	-8.5415	-8.3248	-8.82142	-8.09194	-8.58074	-8.67644	-8.15666	-8.67062	-8.09732	-8.81942	-8.78927	-8.71697	-8.21962	-8.48569	-8.58113	-7.96955	-8.79551	-8.72772	-8.58383	-8.54592	-8.24552	-8.75424	-8.04274	-8.81947	-8.81449	-8.53525	-7.91685	-7.84025	-8.00266	-8.31443	-8.28031	-8.58384	-8.61215	-8.52155	-8.87413	-8.50267	-8.48651	-8.52457	-8.38686	-8.78878	-8.07228	-8.32226
C71	-8.42527	-8.29575	-8.21053	-8.11514	-8.5087	-8.47323	-8.13958	-8.27285	-8.39514	-8.77143	-8.03718	-8.08511	-7.93224	-8.11711	-8.05548	-8.22993	-8.61807	-8.232	-8.35267	-8.1366	-8.05928	-8.27487	-8.19281	-8.16627	-7.90069	-8.24193	-7.99476	-7.99448	-8.81988	-7.00211	-8.76896	-8.6324	-8.30167	-8.1109	-7.99269	-8.06443	-7.95285	-8.0514	-8.06343	-8.07835	-8.11102	-8.62718	-8.42135	-8.54814	-8.59173	-7.99094	-8.26334	-8.40464	-8.58944
C72	-7.56749	-8.2995	-8.61542	-8.05983	-7.93544	-8.21742	-8.2209	-8.05755	-7.64099	-7.74939	-7.92979	-8.11803	-8.02834	-8.30498	-8.14108	-8.25018	-8.2441	-8.23892	-8.05657	-8.45108	-8.24154	-8.04656	-7.97125	-7.7747	-7.5015	-7.84674	-7.80214	-8.05326	-7.65258	-8.27447	-8.16723	-8.2224	-8.29201	-8.49477	-8.17687	-8.23243	-7.35712	-7.9811	-8.0486	-8.11463	-8.06604	-7.83438	-8.31685	-8.10548	-8.13945	-7.83792	-7.89056	-8.11636	-7.45692
C73	-7.14723	-8.48292	-8.52913	-7.95937	-8.45636	-8.32654	-8.38841	-8.29046	-8.73629	-8.06924	-8.16173	-7.99158	-7.77792	-8.34593	-8.11874	-8.74579	-8.66816	-8.11018	-7.83536	-8.20165	-8.102	-7.96349	-8.46085	-7.47748	-7.5179	-7.55288	-7.74743	-7.96934	-7.10854	-7.93308	-7.95548	-7.82803	-8.47705	-8.34748	-8.70953	-8.58322	-7.81631	-7.66722	-7.82266	-7.85543	-8.49343	-8.57276	-8.51128	-8.17839	-8.01195	-7.81209	-8.46234	-8.51281	-7.94224
C74	-8.431	-8.45258	-8.54042	-8.41399	-8.37697	-8.31668	-8.1104	-8.45726	-8.07126	-8.6169	-8.34414	-8.42012	-8.58509	-7.99926	-8.20075	-7.93976	-8.55942	-8.57433	-8.5143	-8.40552	-8.67034	-8.49938	-7.97519	-8.61796	-8.56243	-8.48313	-8.63438	-8.02504	-8.38267	-8.38074	-8.57963	-8.4179	-8.45645	-7.71956	-7.82606	-7.96574	-7.97626	-8.14758	-8.49138	-8.42967	-8.46241	-8.69489	-8.28622	-8.79315	-8.48218	-7.68392	-8.47463	-7.95204	-8.24101
C75	-7.97391	-8.48667	-8.2046	-8.43714	-8.57047	-8.30497	-8.30997	-8.07066	-8.1691	-8.68296	-8.42373	-8.12257	-8.65127	-8.04086	-8.46452	-8.17222	-8.78171	-8.51871	-7.92861	-8.72113	-7.63076	-8.12518	-8.4614	-8.41737	-8.01029	-8.47466	-8.25331	-8.60443	-8.11196	-6.93685	-7.69099	-8.70385	-8.49523	-8.10609	-7.78002	-8.46947	-8.68015	-7.9782	-8.12221	-8.11624	-7.90656	-8.4865	-8.46122	-8.62779	-8.29673	-8.40221	-8.60761	-8.08142	-8.21773
C76	-8.26412	-7.89243	-7.97393	-8.24943	-8.42337	-8.03425	-8.07181	-7.78065	-8.0315	-8.47086	-8.2455	-7.9925	-8.23367	-8.11266	-8.3579	-7.90755	-8.81723	-8.54456	-8.454	-8.04707	-8.54413	-8.02749	-8.5396	-8.5696	-8.44492	-8.24153	-7.94152	-8.40448	-8.41997	-7.8674	-8.06534	-8.00654	-7.89341	-8.19853	-8.32456	-8.19521	-8.33484	-8.34475	-7.99906	-8.15988	-7.77844	-8.5696	-8.00126	-8.27876	-7.80573	-7.79829	-8.52297	-8.32996	-8.7925
C77	-8.00486	-8.43448	-8.19497	-8.55863	-8.39888	-8.097	-8.28105	-8.44342	-8.36203	-8.82127	-8.14721	-8.40891	-8.53191	-8.42113	-8.40567	-8.35951	-8.57261	-8.14612	-8.33916	-8.1098	-7.91103	-8.03373	-8.58334	-8.57662	-8.11727	-8.44133	-8.59884	-8.11837	-7.97086	-8.29601	-8.55848	-8.26871	-8.44258	-8.38626	-8.37375	-8.20178	-7.58485	-7.92398	-8.45516	-8.4181	-8.44404	-8.73704	-8.43101	-8.50314	-8.29252	-7.77818	-8.66359	-8.06833	-8.09111
C78	-8.46323	-8.46253	-8.34686	-8.46404	-8.35975	-8.46909	-8.04639	-8.4721	-8.24462	-8.90996	-8.36818	-8.45565	-8.24109	-8.04791	-7.97265	-8.13771	-8.56842	-8.61819	-8.55169	-8.44564	-8.69506	-8.43902	-7.94811	-8.29532	-8.55898	-8.37153	-8.6355	-8.5166	-8.62348	-8.4002	-8.58716	-8.65809	-8.47172	-7.92207	-7.91993	-7.77707	-7.7498	-8.09503	-8.48095	-8.46106	-8.46387	-8.46224	-8.12788	-8.58054	-8.51877	-7.60813	-8.49946	-7.87362	-8.56863
C79	-7.7655	-8.40572	-8.28575	-8.78039	-8.51117	-8.10605	-8.2099	-8.40356	-8.07342	-8.69239	-8.03117	-8.53384	-8.76167	-8.18012	-8.34817	-8.13275	-8.79144	-8.32866	-8.71582	-8.1616	-8.53109	-8.57749	-8.31065	-8.77172	-8.70704	-8.57315	-8.80129	-7.99819	-7.73176	-8.34798	-8.76888	-8.12732	-8.41279	-8.09975	-8.08982	-8.14115	-7.73473	-7.73443	-8.60165	-8.53373	-8.4138	-8.67627	-8.09798	-8.2622	-8.42638	-7.87611	-8.68825	-8.17046	-8.04547
C80	-8.54827	-8.56835	-8.74333	-8.48408	-8.66527	-8.3613	-8.19219	-8.57522	-8.34482	-8.85697	-8.47003	-8.39647	-8.70332	-8.23261	-8.32151	-8.37296	-8.81919	-8.81428	-7.92402	-8.55847	-8.79131	-8.62497	-8.05198	-8.83235	-8.57362	-8.61662	-8.85142	-8.67182	-8.76318	-8.43577	-8.83981	-8.85608	-8.57355	-8.06004	-7.97042	-7.93547	-8.28696	-8.06124	-8.62441	-8.63592	-8.55789	-8.87487	-8.56212	-8.77792	-8.55144	-8.42568	-8.72377	-8.0024	-8.26796
C81	-8.16212	-8.55574	-8.28868	-8.51141	-8.69468	-8.17117	-8.51698	-8.80099	-8.513	-8.69744	-8.39728	-8.52931	-8.46731	-8.51363	-8.43772	-8.461	-8.72224	-8.55626	-8.06195	-8.36468	-8.32971	-8.54854	-8.4068	-8.76191	-8.15597	-8.57254	-8.49975	-8.36196	-8.12452	-8.45727	-8.73078	-8.50916	-8.56287	-8.10455	-8.03677	-8.07724	-7.98933	-8.06262	-8.57465	-8.52604	-8.56648	-8.62781	-8.54765	-8.69397	-8.64424	-7.97866	-8.51478	-8.01348	-7.99057
C82	-8.03183	-8.52091	-8.37215	-8.27173	-8.1182	-8.394	-7.90006	-8.31956	-8.13393	-8.45596	-7.62955	-7.88585	-8.06148	-8.18131	-7.82815	-8.1264	-8.22308	-8.12055	-8.1853	-8.44975	-7.83715	-8.18053	-7.71106	-8.23317	-8.39937	-8.29987	-8.26973	-7.59416	-7.99058	-7.91225	-8.06143	-7.98546	-8.52313	-7.96566	-8.16637	-7.77585	-7.68724	-7.97726	-8.53727	-7.88544	-8.34269	-8.18534	-7.9621	-8.13491	-8.29609	-8.35107	-8.02218	-8.24682	-7.71365
C83	-7.90757	-8.2653	-7.95886	-8.58003	-8.40213	-8.09134	-8.40229	-8.39209	-8.06339	-8.72819	-7.97623	-8.62074	-8.15724	-8.07698	-8.77088	-8.02117	-8.56939	-8.34795	-8.34173	-8.03374	-8.17313	-8.04895	-8.51236	-8.21703	-8.09287	-8.29025	-8.41278	-7.93101	-7.86449	-8.29561	-8.39315	-7.92734	-8.27017	-8.36892	-8.8015	-8.28872	-7.92887	-7.90153	-8.29802	-8.38978	-8.6177	-8.74477	-8.3929	-8.07565	-8.54198	-8.30014	-8.56756	-8.11244	-8.02629
C84	-8.27294	-8.06701	-8.15075	-8.28633	-8.4893	-8.08731	-8.07938	-8.04811	-8.8227	-8.75081	-7.99771	-8.05709	-8.25251	-8.09699	-8.0123	-8.19454	-8.57028	-8.37662	-8.53518	-8.06701	-8.21124	-8.01037	-8.42135	-8.11561	-8.4849	-8.02933	-7.9866	-7.96681	-8.4174	-7.97054	-8.32168	-8.22126	-8.06638	-8.24315	-8.24446	-8.25386	-8.01724	-8.07068	-8.04837	-8.0749	-8.04994	-8.86033	-8.2546	-8.35082	-8.18588	-7.90153	-8.76514	-8.02037	-8.23919
C85	-8.44262	-8.41891	-7.74713	-8.37909	-8.41956	-8.43086	-8.06428	-8.85767	-8.00446	-8.87321	-8.34195	-8.66917	-8.17623	-8.03049	-7.98727	-8.29101	-8.63129	-8.28049	-8.39981	-7.70421	-8.81876	-8.45045	-8.01714	-8.21616	-8.3787	-8.29048	-8.62418	-8.30305	-8.84038	-7.8546	-8.8652	-8.8594	-8.43515	-7.96448	-7.98064	-7.87068	-7.9919	-7.82808	-8.46263	-8.67085	-8.43635	-8.54035	-8.02285	-8.79399	-8.61011	-7.98466	-8.53663	-7.89965	-8.36124
C86	-8.24898	-8.40153	-8.18091	-7.88619	-8.62894	-8.43705	-8.09555	-8.25282	-8.3786	-8.59787	-8.24944	-8.1056	-7.83595	-8.39059	-8.01903	-8.34696	-8.5499	-8.55693	-8.06289	-8.10088	-8.21286	-8.04324	-8.36622	-7.97243	-8.01814	-8.04844	-7.99869	-8.21036	-8.21159	-7.88055	-8.3904	-8.21106	-8.40239	-8.10994	-8.78986	-7.94838	-7.86113	-8.06132	-8.07394	-8.09552	-8.26903	-8.53911	-8.60008	-8.35079	-8.40195	-7.9093	-8.56035	-7.89077	-8.35036
C87	-8.03621	-8.31503	-7.78538	-8.63853	-8.39357	-8.07352	-8.09043	-8.32288	-7.95714	-8.61424	-8.16928	-8.33947	-8.60972	-8.10815	-8.18282	-8.06289	-8.63449	-8.23976	-8.4036	-7.73266	-8.16895	-8.31366	-8.28644	-8.62818	-8.40158	-8.48555	-8.65665	-8.13402	-8.00056	-8.24319	-8.61034	-8.26203	-8.33212	-8.03532	-8.0289	-7.96923	-7.95559	-7.90824	-8.50488	-8.3361	-8.32921	-8.51381	-8.08447	-8.38319	-8.55408	-7.94689	-8.47583	-8.17152	-8.39521
C88	-7.10576	-8.68024	-8.33107	-8.17481	-8.46085	-8.08495	-8.2583	-8.57322	-8.32488	-8.02872	-8.35933	-8.13412	-8.14082	-8.3832	-8.1828	-8.56837	-8.24456	-8.15463	-7.6716	-8.37807	-7.49967	-7.70402	-8.46329	-7.79462	-7.56459	-7.86397	-8.20661	-8.32239	-7.06915	-8.44873	-7.85544	-7.95108	-8.68728	-8.68444	-8.35184	-8.63088	-7.8978	-7.71494	-8.2625	-8.12746	-8.58958	-8.1747	-8.37536	-7.80718	-8.17109	-8.69448	-7.88733	-8.49804	-8.09485
C89	-8.40516	-8.42539	-7.51473	-8.38942	-8.38895	-8.11907	-8.03552	-8.43523	-8.02061	-8.59252	-8.33334	-8.38947	-8.58313	-8.00272	-8.12769	-7.94342	-8.73429	-8.55162	-8.54164	-7.48468	-8.63586	-8.41265	-7.90973	-8.60448	-8.56943	-8.46652	-8.64065	-8.48988	-8.36676	-8.38058	-8.59947	-8.41406	-8.43401	-7.89203	-7.85688	-7.86628	-8.00468	-7.68893	-8.48112	-8.39826	-8.43659	-8.50932	-8.09076	-8.53111	-8.5304	-8.0006	-8.46782	-7.92311	-8.51785
C90	-8.75521	-8.49633	-8.40184	-8.36038	-8.97359	-8.5705	-8.56202	-8.49844	-8.42146	-9.01897	-8.62283	-8.49434	-8.33516	-8.97386	-8.5049	-8.92982	-9.06762	-8.50413	-8.90013	-8.46168	-8.35408	-8.54632	-8.62074	-8.41245	-8.45605	-8.46717	-8.7328	-8.58304	-8.55416	-7.59579	-8.80402	-8.4388	-8.49827	-8.95558	-8.9294	-8.42608	-7.9484	-8.5391	-8.78643	-8.49475	-8.50085	-8.89828	-8.36174	-8.67081	-8.62815	-7.74402	-8.88244	-8.97741	-8.99705
C91	-7.37615	-8.56742	-8.71826	-8.51387	-8.45735	-8.1728	-8.15707	-8.56873	-8.14856	-8.28544	-8.45717	-8.54908	-8.47917	-8.49186	-7.90915	-8.70008	-8.60084	-8.70885	-8.43361	-8.76687	-8.18536	-8.1553	-7.9082	-8.71353	-8.18023	-8.5279	-8.37614	-8.66249	-7.34214	-8.52761	-8.56353	-8.48794	-8.82073	-8.27013	-8.01305	-7.99031	-7.91046	-7.61451	-8.43142	-8.25731	-8.56757	-8.36224	-8.36307	-8.67386	-8.43612	-8.38692	-8.58206	-7.92919	-8.27124
C92	-7.93603	-8.50762	-8.66314	-8.46436	-8.31617	-8.4017	-8.39863	-8.67402	-7.95918	-8.51351	-8.4832	-8.75062	-8.69731	-8.73137	-8.56447	-8.71039	-8.75027	-8.37003	-7.84716	-8.71913	-7.88344	-8.42469	-8.44481	-8.63655	-8.11139	-8.4471	-8.64437	-8.69353	-8.09255	-8.02797	-8.21154	-8.73758	-8.52144	-8.37783	-8.37013	-8.38095	-8.44763	-7.96473	-8.45368	-8.4839	-8.42101	-8.42575	-8.78735	-8.57328	-8.3749	-8.4821	-6.22841	-8.47279	-8.08015
C93	-8.48244	-8.47344	-8.22816	-8.04156	-8.61224	-8.0745	-8.49193	-8.46855	-8.72408	-8.4681	-8.37388	-8.50951	-8.20562	-8.55133	-8.42459	-8.27647	-8.52993	-8.72375	-8.66905	-8.29924	-8.59823	-8.33891	-8.48586	-7.98127	-7.89112	-8.0412	-8.08559	-8.34252	-8.70257	-7.62311	-8.70648	-8.48012	-8.46866	-8.24568	-7.97206	-8.28431	-8.02776	-8.42864	-8.14303	-8.78564	-8.45636	-8.8227	-8.47865	-8.69188	-8.44793	-7.845	-8.74031	-8.1267	-8.46153
C94	-8.29205	-8.29219	-8.14921	-8.23626	-8.36972	-8.13002	-8.09459	-8.29293	-8.22941	-8.6011	-8.33337	-8.2667	-8.38471	-8.27589	-8.0191	-8.399	-8.58981	-8.22147	-8.35387	-8.07414	-8.36363	-8.16521	-8.53039	-8.59671	-8.16336	-8.46445	-8.68493	-8.29903	-8.43415	-7.96602	-8.37816	-8.49191	-8.30081	-8.23296	-8.38835	-7.90358	-7.66459	-8.00363	-8.33452	-8.27302	-8.13344	-8.47309	-8.14568	-8.78722	-8.13802	-7.65834	-8.50966	-8.17686	-8.60994
C95	-8.45279	-8.45699	-8.34299	-8.59437	-8.22042	-8.46806	-8.0671	-8.4638	-8.04392	-8.65718	-7.95201	-8.45375	-8.61357	-8.01604	-8.16229	-8.10785	-8.57162	-8.61658	-8.42848	-8.42628	-8.67456	-8.49493	-8.09484	-8.62352	-8.57923	-8.47951	-8.65925	-7.92304	-8.42097	-8.36058	-8.63471	-8.43382	-8.47155	-7.94678	-7.96389	-7.91849	-7.93658	-7.94485	-8.50408	-8.46252	-8.46625	-8.31966	-8.30343	-8.56512	-8.53018	-7.91969	-8.32589	-7.98295	-8.22869
C96	-8.62743	-8.25456	-8.34643	-8.20671	-8.32344	-8.04602	-8.17853	-8.24133	-8.59173	-8.55406	-8.14456	-8.43624	-8.18269	-8.16964	-8.28616	-7.95366	-8.80862	-8.35852	-8.49837	-8.43417	-8.6152	-8.43572	-8.20422	-8.70181	-8.36687	-8.53875	-8.22361	-7.9655	-8.83582	-8.51192	-8.43714	-8.83564	-8.25842	-8.03522	-8.01557	-7.88494	-7.62152	-8.57749	-8.29531	-8.44967	-8.07504	-8.42186	-8.22209	-8.79094	-8.26199	-7.62159	-8.44573	-7.9123	-8.18234
C97	-7.12942	-8.31345	-8.33516	-8.67854	-8.47151	-8.20498	-8.10898	-8.44958	-8.00022	-8.46251	-8.43175	-8.43317	-8.44105	-8.04543	-8.39176	-8.32747	-8.62863	-8.5479	-8.73766	-8.06805	-8.14897	-8.06076	-8.18457	-8.54698	-8.49647	-8.4087	-8.60243	-8.39542	-7.09386	-8.63085	-8.54855	-8.05401	-8.50401	-8.01835	-8.00744	-8.44271	-7.95655	-7.5244	-8.45006	-8.43826	-8.46408	-8.60174	-8.09843	-8.28422	-8.623	-8.08788	-8.81364	-8.05119	-8.27554
C98	-8.51007	-8.79584	-8.34991	-8.77499	-8.89044	-8.56454	-8.51746	-8.79427	-8.47204	-9.05693	-8.34891	-8.75944	-8.7502	-8.56587	-8.46269	-8.52191	-8.99711	-8.56649	-8.73212	-8.40752	-8.68877	-9.03642	-8.34819	-9.0383	-8.96071	-9.09367	-9.03135	-8.31444	-8.48007	-8.30311	-8.7904	-8.34934	-8.79725	-8.924	-8.75711	-8.34492	-7.92922	-8.50309	-9.07964	-8.76264	-8.7992	-8.81533	-8.43742	-8.67962	-8.66605	-7.92712	-8.86745	-8.41406	-8.97369
C99	-8.04405	-8.25844	-8.28572	-8.32329	-8.49709	-8.04187	-8.10681	-8.07979	-7.99566	-8.54706	-8.30264	-8.30313	-8.70725	-8.41159	-8.21542	-8.78295	-8.65368	-8.22718	-8.54439	-8.03697	-8.16242	-8.42409	-8.7643	-8.57541	-8.33502	-8.43437	-8.81268	-8.2733	-8.01316	-7.6353	-8.80902	-8.22852	-8.27198	-8.10446	-8.20748	-8.02114	-8.37806	-8.03924	-8.43176	-8.31629	-8.0826	-8.65107	-8.1087	-8.33421	-8.57062	-8.16574	-8.47355	-8.06235	-8.58414
C100	-8.12459	-7.84515	-7.8597	-8.1659	-8.36614	-7.57495	-8.22999	-7.91497	-7.92102	-7.83238	-8.00763	-8.10578	-8.14596	-7.94431	-8.17736	-7.90063	-8.18456	-7.78085	-8.05413	-7.91596	-7.84471	-7.8812	-8.02788	-8.08892	-8.10635	-8.14325	-7.87498	-7.97937	-8.09029	-8.36612	-7.94069	-7.83811	-7.84466	-7.98086	-8.23634	-8.10205	-8.70383	-8.32002	-7.92784	-8.10835	-7.92416	-8.28399	-7.87255	-8.03462	-8.17	-8.62438	-8.1888	-8.17547	-8.17092
C101	-7.27561	-8.62532	-8.57278	-8.3513	-8.37963	-8.18327	-8.35218	-8.885	-8.49195	-8.33183	-8.60444	-8.60838	-8.54362	-8.39768	-8.09098	-8.75088	-8.51422	-8.48788	-8.00127	-8.40078	-8.55171	-8.57951	-8.45911	-8.76575	-8.09244	-8.57623	-8.84696	-8.82985	-7.24126	-8.84637	-8.80204	-8.80099	-8.64319	-8.05596	-7.81476	-8.36735	-8.35109	-7.56161	-8.61713	-8.61141	-8.63697	-8.50482	-8.57328	-8.71243	-8.83313	-8.52088	-8.32217	-7.92291	-8.25714
C102	-8.37594	-8.05789	-7.79611	-7.97673	-8.43722	-8.24869	-8.09725	-8.04555	-8.37764	-8.30511	-8.41722	-8.08661	-7.95853	-8.12645	-8.04349	-8.08244	-8.38282	-8.33004	-7.97583	-7.85207	-7.87441	-8.01553	-8.28304	-8.35155	-7.96547	-8.4077	-8.04873	-8.3904	-8.34279	-8.2976	-7.95155	-8.23442	-8.05738	-8.41462	-8.4214	-8.03793	-8.65461	-7.98728	-8.09895	-8.08821	-8.05113	-8.35605	-8.41083	-8.0695	-7.90999	-8.39943	-8.28534	-8.09857	-8.35038
C103	-8.81225	-8.57353	-7.83759	-8.79109	-8.69878	-8.50792	-8.4216	-8.58283	-8.43074	-9.01855	-8.39036	-8.53578	-8.78293	-8.48365	-8.3652	-8.43931	-8.95099	-8.48694	-8.94157	-7.89417	-8.69581	-8.83736	-8.26234	-9.04909	-8.80108	-9.09922	-8.8751	-8.36076	-8.78451	-8.96236	-9.02288	-8.83601	-8.57922	-8.46694	-8.4461	-8.18733	-8.44941	-8.3123	-8.9122	-8.53575	-8.58438	-8.6283	-8.43964	-8.73526	-8.89455	-8.26684	-8.66397	-8.61111	-8.92589
C104	-8.34472	-8.43	-8.03684	-8.27259	-8.36934	-8.13941	-8.10831	-8.44144	-8.37074	-8.22105	-7.9648	-8.24997	-8.25115	-8.40611	-8.0521	-8.3627	-8.33577	-8.02171	-8.20161	-8.09459	-7.95638	-8.10058	-7.93403	-8.28003	-8.31641	-8.33532	-8.41334	-7.93705	-8.31192	-8.93675	-8.25372	-8.2344	-8.42998	-8.08167	-8.04951	-8.02959	-7.87178	-8.24278	-8.46607	-8.25251	-8.44928	-8.28764	-8.42295	-8.11508	-8.30744	-8.35591	-8.29333	-8.39769	-7.96453
C105	-8.39793	-8.37933	-8.10818	-7.80542	-8.37589	-8.05397	-8.06715	-8.35424	-8.33661	-8.27516	-8.39283	-8.42617	-7.91179	-8.02816	-7.99627	-7.96916	-8.51782	-8.20928	-8.43516	-8.03752	-8.59911	-8.36607	-8.2665	-8.68752	-8.61121	-8.34287	-8.4605	-8.57308	-8.55766	-7.66527	-8.07881	-8.58708	-8.39162	-8.00072	-7.95474	-7.84611	-8.24498	-8.333	-8.32546	-8.43593	-8.34181	-8.4781	-8.24319	-8.50883	-8.24605	-7.3786	-8.52667	-7.79122	-8.49999
C106	-7.5338	-8.29318	-8.59289	-8.25912	-8.25179	-8.43033	-8.0772	-8.43684	-8.37127	-8.34859	-7.9732	-8.23902	-8.64851	-8.05078	-8.34168	-8.00905	-8.48497	-8.54741	-8.32267	-8.44855	-8.62841	-8.64664	-8.20114	-8.8154	-8.77415	-8.42431	-8.87201	-8.25431	-7.60627	-8.40214	-8.82877	-8.83259	-8.30006	-8.10626	-8.13589	-7.89	-8.1035	-7.51213	-8.45583	-8.25288	-8.43747	-8.34333	-8.28484	-8.77891	-8.17396	-8.36091	-8.32397	-7.99121	-7.77954
C107	-8.44081	-8.09261	-8.72079	-8.32523	-8.41678	-8.27384	-8.06152	-8.116	-8.01815	-8.58058	-8.33029	-8.40928	-8.49831	-8.37763	-8.1527	-8.51461	-8.58058	-8.22912	-8.76182	-8.5728	-8.63859	-8.44669	-8.24356	-8.84593	-8.79205	-8.45074	-8.60452	-8.70377	-8.84903	-8.02554	-8.57852	-8.84242	-8.10428	-8.02435	-8.05089	-7.85817	-7.92915	-8.03589	-8.44303	-8.42093	-8.10652	-8.54661	-8.07714	-8.53962	-8.20924	-8.26755	-8.54241	-8.24737	-8.35339
C108	-8.07971	-8.04931	-8.08295	-8.2001	-8.36905	-7.9862	-8.11688	-7.94613	-8.22062	-8.52534	-7.85975	-8.10824	-8.16342	-8.14644	-8.21834	-8.2115	-8.63956	-8.07363	-8.50325	-8.01153	-8.14113	-8.00691	-8.61594	-8.39408	-8.32579	-8.28574	-8.13393	-7.82702	-8.04236	-7.50752	-8.02149	-7.88276	-8.05042	-8.41917	-8.41006	-8.31003	-8.0918	-8.04803	-8.05382	-8.11219	-7.95095	-8.46836	-8.0009	-8.2699	-8.4461	-7.70146	-8.4876	-8.41313	-8.56545
C109	-8.75809	-8.99942	-8.91768	-8.97758	-7.96999	-8.93697	-8.13312	-9.01413	-8.93661	-8.57978	-8.77761	-8.91018	-8.94539	-8.99192	-8.07219	-8.94569	-8.75379	-7.57087	-8.06094	-8.9821	-8.8388	-8.99969	-8.66092	-8.78902	-8.87931	-8.84849	-8.81116	-8.73986	-8.72505	-8.95317	-8.84703	-8.88048	-8.99881	-8.89708	-8.88441	-8.79621	-8.09936	-8.87958	-8.87065	-8.91102	-9.01649	-7.88659	-8.98623	-7.80709	-8.74013	-8.02032	-7.56702	-8.68333	-8.82502
C110	-8.56041	-7.79602	-8.16214	-7.79926	-8.31444	-8.08464	-8.20525	-7.79283	-8.18307	-8.06863	-7.96238	-7.5182	-7.77548	-8.08954	-8.14739	-8.1457	-8.13602	-7.80382	-7.51654	-8.22068	-7.81602	-7.88961	-8.0789	-7.76718	-7.82591	-7.82242	-7.62111	-7.93467	-8.52558	-8.34966	-7.77512	-7.95781	-7.79317	-8.21086	-8.21296	-8.32024	-8.04343	-8.47677	-7.6768	-7.52028	-7.80006	-8.23089	-8.07802	-8.16755	-8.24701	-8.28541	-8.16398	-8.27085	-8.00994
C111	-8.0825	-8.01106	-8.14127	-7.89309	-8.28905	-8.24017	-8.24518	-7.9452	-8.55776	-8.69767	-8.17167	-8.15115	-7.85278	-8.26867	-8.35027	-8.39434	-8.52411	-8.34366	-8.12668	-8.05742	-8.13011	-7.89311	-8.54283	-8.17462	-8.42961	-8.08953	-8.0236	-8.13919	-8.03762	-7.78323	-7.94397	-7.9521	-8.0101	-8.40341	-8.40819	-8.1536	-7.91091	-8.39595	-7.94698	-8.15535	-7.95054	-8.37305	-8.0617	-8.65752	-7.76861	-7.3555	-8.4292	-8.31473	-8.53992
C112	-8.52293	-8.56893	-8.33757	-8.51587	-8.43647	-8.17565	-8.50255	-8.83325	-8.47265	-8.78913	-8.43719	-8.61206	-8.49771	-8.34859	-8.20511	-8.50672	-8.86289	-8.34594	-8.7057	-8.21825	-8.76838	-8.59302	-8.27076	-8.81203	-8.72008	-8.61263	-8.82998	-8.63682	-8.73106	-8.28227	-8.79674	-8.81962	-8.58314	-8.05305	-7.92721	-7.93842	-7.8699	-8.1114	-8.60379	-8.61615	-8.57666	-8.35381	-8.54446	-8.77375	-8.43292	-7.85697	-8.36773	-7.98039	-8.37705
C113	-8.36645	-8.42038	-7.20781	-8.39544	-8.49408	-8.08004	-8.03441	-8.43746	-8.0252	-8.60357	-8.26976	-8.46995	-8.84133	-8.06994	-8.12976	-8.1765	-8.61432	-8.52527	-8.7801	-7.18904	-8.79014	-8.37609	-8.21047	-8.60761	-8.80376	-8.46268	-8.90651	-8.23965	-8.33194	-8.37706	-8.613	-8.39418	-8.44369	-7.88896	-7.87262	-7.92575	-8.06749	-7.52644	-8.49151	-8.4684	-8.43912	-8.8832	-8.37201	-8.51891	-8.64365	-8.52585	-8.58954	-7.91566	-8.36314
C114	-8.98325	-9.08435	-8.9214	-9.0591	-8.98389	-9.04129	-8.50525	-9.09147	-8.45081	-9.12038	-8.42694	-9.04751	-9.0319	-8.47814	-8.44537	-8.43671	-9.00942	-9.01845	-8.94825	-8.98574	-8.96069	-9.12315	-8.20952	-9.0985	-9.00221	-9.14499	-9.1233	-8.39678	-8.9539	-9.00294	-9.0605	-9.06687	-9.09298	-8.2669	-8.34232	-8.32862	-8.26129	-8.49216	-9.16485	-9.04708	-9.09311	-8.90959	-8.83397	-8.99186	-8.96153	-8.1492	-8.8476	-8.38974	-8.21524
C115	-8.53889	-8.80311	-8.34131	-8.73536	-9.23981	-8.56544	-8.57447	-8.79364	-8.53772	-9.12535	-8.47941	-9.05653	-8.71885	-8.99971	-8.52638	-8.96336	-9.12411	-9.00073	-8.77004	-8.39644	-8.29568	-8.60072	-8.65997	-9.06007	-8.94583	-9.10138	-9.05351	-8.44845	-8.51904	-7.49868	-9.03731	-8.48287	-8.80897	-8.54322	-8.70318	-8.47693	-8.48584	-8.5127	-9.09479	-9.06036	-8.7913	-9.18541	-8.45135	-8.7426	-8.86201	-8.6144	-8.79976	-8.49049	-9.00042
C116	-8.44859	-8.09	-8.56014	-8.03848	-8.41723	-8.41273	-8.24255	-8.35169	-8.40217	-8.58325	-8.3269	-8.39213	-7.86417	-8.38312	-8.16103	-8.51553	-8.57902	-8.55851	-8.49602	-8.25533	-8.62863	-8.4001	-8.17817	-8.0141	-7.97311	-8.08135	-8.11935	-8.48517	-8.62004	-7.84541	-8.52846	-8.58927	-8.08956	-8.04132	-8.33757	-7.92731	-7.87305	-8.37746	-7.99851	-8.41579	-8.03649	-8.76864	-8.25929	-8.77742	-8.19821	-7.74977	-8.55041	-8.13715	-8.8179
C117	-8.49377	-8.43601	-8.05766	-8.02149	-8.2146	-8.08996	-8.07291	-8.03594	-8.71591	-8.55909	-8.38551	-8.45906	-7.98704	-8.32545	-8.18281	-8.46671	-8.49834	-8.27484	-8.02098	-8.33136	-8.10995	-8.13813	-8.40646	-8.11555	-7.90548	-8.409	-7.97972	-8.57217	-8.6961	-7.62494	-8.09039	-8.65842	-8.42957	-8.27268	-8.47809	-8.02518	-7.80259	-8.47941	-8.03759	-8.47249	-8.03129	-8.12339	-8.48325	-8.35976	-7.55846	-7.33878	-8.58545	-7.87641	-8.73312
C118	-7.68955	-8.11047	-7.68507	-8.65876	-8.62581	-8.10758	-8.38879	-8.06534	-7.85565	-8.66011	-7.7249	-8.23674	-8.3869	-8.39611	-8.56207	-8.34201	-8.67762	-8.44162	-8.63464	-7.6184	-8.20129	-8.33542	-8.63302	-8.2931	-8.36107	-8.3564	-8.3874	-7.5489	-7.64459	-7.53644	-8.59748	-6.8287	-8.11003	-8.72999	-8.74738	-8.36802	-7.89258	-8.34383	-8.47248	-8.23009	-8.27715	-8.58309	-7.89349	-7.84752	-8.54167	-7.73912	-8.6066	-8.43743	-8.35283
C119	-7.46937	-8.30725	-8.25842	-8.2445	-7.95037	-8.2934	-8.00459	-8.24532	-8.00994	-8.19078	-8.29388	-8.32039	-8.22398	-8.0416	-7.92706	-8.14508	-8.36131	-8.39331	-8.28122	-8.16926	-8.75748	-8.3096	-7.99902	-8.40893	-8.20938	-8.29563	-8.55761	-8.44973	-7.53344	-8.63729	-8.40923	-8.32079	-8.32137	-7.90216	-7.79361	-7.87739	-7.95704	-7.52556	-8.40121	-8.32671	-8.24051	-8.0021	-8.0399	-8.56996	-8.25252	-8.36817	-7.92782	-7.94738	-8.00064
C120	-8.27563	-8.56936	-8.38877	-8.76884	-8.42103	-8.39802	-8.16308	-8.35263	-7.94223	-8.78486	-8.32541	-8.58301	-8.75591	-8.17536	-8.29012	-8.52999	-8.86037	-8.72563	-8.68008	-8.1024	-8.14933	-8.49408	-8.20303	-8.7589	-8.67304	-8.36264	-8.78478	-8.10863	-8.24412	-7.04461	-8.76084	-8.32699	-8.59067	-8.29609	-7.82655	-8.07084	-8.13424	-8.01322	-8.59807	-8.36252	-8.54463	-8.8038	-8.02214	-8.44971	-8.8128	-8.50407	-8.64677	-8.1532	-7.93504
C121	-7.66655	-9.1261	-8.98584	-9.08512	-9.11725	-9.05319	-8.52627	-9.13069	-8.44961	-8.90483	-9.0621	-9.09217	-9.06802	-8.45475	-8.46235	-8.42549	-9.06188	-8.99894	-8.51036	-9.03845	-8.96682	-9.1084	-8.08604	-8.46353	-8.97337	-8.50874	-9.1417	-9.03433	-7.63862	-9.12994	-9.08649	-9.08248	-9.13983	-8.40798	-8.33799	-8.34655	-8.68714	-7.88288	-9.1719	-9.09945	-9.13248	-9.03912	-8.59665	-8.95981	-9.13111	-8.90942	-8.80351	-8.07715	-8.61386
C122	-8.81423	-8.59557	-8.02862	-8.82113	-8.99116	-8.5247	-8.55359	-8.54542	-8.41836	-9.10997	-8.85984	-8.81077	-8.80654	-8.47409	-8.49626	-8.42849	-9.02919	-8.78924	-8.72942	-8.08787	-8.50247	-8.64503	-8.59786	-9.09918	-8.99816	-9.15094	-8.92629	-8.82676	-8.78754	-8.76511	-8.91125	-9.04482	-8.60085	-8.4325	-8.44907	-8.29375	-8.29993	-8.33644	-8.96443	-8.81411	-8.54545	-8.91931	-8.55818	-8.97092	-8.91106	-7.99459	-8.79089	-8.70657	-8.75194
C123	-8.72947	-7.88183	-8.15162	-7.90811	-8.34671	-8.21179	-8.06906	-7.90008	-8.1666	-8.22754	-8.32868	-7.91948	-7.88584	-8.06864	-8.01249	-8.02589	-8.1514	-7.99321	-8.11565	-8.20975	-8.12494	-8.10394	-8.05955	-8.04188	-7.89777	-8.09713	-7.9322	-8.30325	-8.69597	-8.18445	-8.21858	-8.2019	-7.87965	-7.92614	-8.19839	-7.93837	-8.13578	-8.16456	-7.98372	-7.92328	-7.90502	-8.26459	-8.07515	-8.20077	-7.96466	-8.26252	-8.23326	-8.22018	-8.29008
C124	-9.00805	-9.04691	-8.90255	-9.02051	-8.9799	-9.03509	-8.47931	-8.8456	-8.51542	-9.10092	-8.47971	-8.81171	-8.99333	-8.55063	-8.42046	-8.50742	-9.00853	-8.99437	-8.94246	-8.96866	-8.96454	-9.09644	-8.17192	-9.07428	-9.00853	-9.12252	-9.08856	-8.44946	-8.98061	-8.97074	-9.03077	-9.04304	-9.05368	-8.30401	-8.30609	-8.32898	-8.12693	-8.90519	-9.13135	-8.81489	-8.84488	-8.90608	-8.55668	-8.97107	-8.9221	-8.01348	-8.91903	-8.39258	-8.46315
C125	-8.43596	-8.08497	-8.10277	-8.39815	-8.37286	-8.13781	-8.39665	-8.09236	-8.21782	-8.83384	-8.17348	-8.10134	-8.3629	-8.0226	-8.52015	-8.11947	-8.56573	-8.16172	-8.50078	-8.02329	-8.44402	-8.307	-8.27235	-8.58934	-8.39155	-8.45111	-8.57622	-8.12727	-8.39772	-8.02185	-8.53184	-8.26468	-8.08807	-8.0239	-8.02682	-7.94696	-7.86484	-7.98442	-8.43845	-8.10522	-8.09415	-8.69215	-8.09808	-8.3617	-8.29613	-7.66957	-8.48076	-8.24581	-8.59759
C126	-7.72361	-8.4637	-8.26683	-8.4136	-8.38637	-8.46388	-8.09193	-8.1763	-8.57481	-8.61424	-8.37323	-8.43275	-8.58914	-8.04618	-8.17902	-8.14054	-8.60123	-8.59357	-8.37496	-8.18625	-8.86218	-8.47417	-8.07512	-8.61337	-8.54821	-8.47632	-8.63969	-8.5352	-7.80924	-8.42691	-8.59655	-8.65606	-8.47135	-7.97766	-7.87966	-7.93254	-7.82348	-7.61783	-8.47228	-8.4478	-8.16222	-8.49393	-8.44671	-8.82052	-8.20759	-7.68945	-8.75583	-7.95576	-8.40866
C127	-9.03029	-8.86042	-8.51543	-8.99015	-9.01716	-8.62107	-8.46319	-8.66265	-8.50463	-9.14088	-8.86767	-9.05551	-9.01681	-8.54913	-8.40552	-8.50541	-9.09083	-9.02334	-8.97735	-8.57504	-8.9933	-9.11663	-8.26723	-9.10901	-9.01172	-9.15364	-9.11211	-8.84034	-9.00781	-8.95694	-9.09324	-9.07545	-8.8654	-8.40048	-8.39383	-8.23223	-8.09472	-8.90995	-9.15076	-9.06327	-8.66123	-8.9476	-8.5311	-9.00019	-8.78287	-8.03823	-8.94049	-8.3165	-9.00086
C128	-8.25842	-8.45888	-7.94559	-8.38521	-8.47662	-8.24494	-8.11311	-8.56524	-8.26876	-8.78414	-8.40117	-8.36191	-8.58875	-8.48822	-8.22208	-8.6732	-8.51834	-8.73494	-8.0635	-7.86149	-8.55643	-8.47219	-7.93333	-8.78686	-8.51096	-8.58637	-8.81707	-8.5877	-8.42222	-8.49802	-8.76922	-8.79104	-8.46541	-8.12143	-8.07584	-7.64116	-7.93186	-7.7841	-8.59493	-8.58204	-8.55463	-8.631	-8.23139	-8.5654	-8.52787	-8.42391	-8.56089	-7.80518	-8.15311
C129	-8.47895	-9.09624	-8.91329	-9.06791	-9.05576	-8.56861	-8.96811	-9.09704	-8.44626	-9.10966	-8.80226	-9.11949	-9.0406	-8.58311	-8.90285	-8.54794	-9.11003	-9.03516	-8.94403	-8.9761	-8.93174	-9.10873	-8.74855	-9.08721	-8.58789	-9.12424	-9.11558	-8.77196	-8.45064	-8.98031	-9.07087	-9.05963	-9.11314	-8.48889	-8.40259	-8.56393	-8.29564	-8.44136	-9.16161	-9.10689	-9.10343	-8.98089	-9.04801	-8.77415	-9.1141	-8.74226	-8.79625	-8.42603	-8.06165
C130	-7.30262	-9.13803	-8.49318	-9.10774	-9.21451	-8.53707	-9.01661	-9.14034	-8.23537	-8.92945	-9.06521	-9.12168	-9.09927	-9.0235	-8.9522	-8.99922	-9.18401	-8.57865	-8.91884	-8.54358	-8.47491	-8.84584	-8.80555	-9.07258	-8.4951	-9.11604	-9.12935	-9.0327	-7.27491	-9.05988	-9.08809	-9.0474	-9.15496	-8.49533	-8.4366	-8.55699	-8.43099	-7.63655	-9.16553	-9.12361	-9.14898	-9.13585	-9.04642	-8.95881	-9.13506	-8.94497	-8.94694	-8.93299	-8.02589
C131	-8.98793	-9.09095	-8.92191	-9.07284	-8.99462	-8.85013	-8.47283	-9.0945	-8.52863	-9.11683	-8.46685	-9.05566	-9.04786	-8.60138	-8.41265	-8.5594	-9.03614	-9.02706	-8.9555	-8.98828	-8.97063	-9.12532	-8.1916	-9.11786	-9.01948	-9.16397	-9.12814	-8.43643	-8.95875	-9.00848	-9.05774	-9.07629	-9.09928	-8.33694	-8.29626	-8.28658	-8.27316	-8.88887	-9.17013	-9.05551	-9.09393	-8.91749	-8.6078	-9.00074	-8.96388	-8.15235	-8.86029	-8.38488	-8.361
C132	-8.34979	-8.27185	-8.05962	-8.23429	-8.45234	-7.95289	-8.00831	-8.15664	-8.22925	-8.26129	-8.02451	-7.99268	-8.21098	-8.00549	-7.95346	-7.96282	-8.19644	-8.20763	-8.03784	-8.11931	-7.81171	-7.9421	-8.01907	-8.11833	-7.99438	-8.17254	-8.12081	-7.99601	-8.31594	-8.72699	-8.19732	-8.16047	-8.27174	-7.92798	-7.85872	-8.35402	-8.33495	-8.19674	-8.17421	-7.99449	-8.1635	-8.3708	-8.27113	-8.25346	-8.27809	-8.69142	-8.20944	-8.28737	-7.93412
C133	-8.35294	-8.26147	-7.92656	-8.09535	-8.36827	-8.02151	-8.12865	-8.44241	-8.07429	-8.43067	-7.82997	-8.49672	-8.0706	-7.94515	-8.38879	-7.89164	-8.77866	-8.15815	-8.6374	-7.99772	-7.64189	-8.04005	-8.43162	-8.55433	-8.63998	-8.39285	-8.6992	-7.79906	-8.53725	-7.51308	-8.69758	-8.53881	-8.47302	-8.08949	-7.69501	-7.84995	-8.06004	-7.94824	-8.51309	-8.49389	-8.44474	-8.49652	-7.85919	-8.36927	-8.65216	-8.20381	-8.45701	-8.2632	-8.0699
[truncated: 84 more columns]

## Sheet: Figure 2C
feature	coef	stderr	N	N.not.0	pval	qval
Mycobacterium_phage_MyraDee	-0.48359	0.0931378	133	84	7.87e-07	0.00241181
Pseudomonas_virus_Pf1	-0.482454	0.0964604	133	110	1.82e-06	0.0043436
Nodularia_phage_vB_NspS.kac65v151	-0.452331	0.0824757	133	97	2.11e-07	0.00181226
Gordonia_phage_Yvonnetastic	-0.450633	0.0951671	133	111	5.68e-06	0.0063226
Beihai_Nido.like_virus_2	-0.419749	0.0845332	133	101	2.13e-06	0.0043436
Mycobacterium_phage_GenevaB15	-0.411171	0.089594	133	110	1.04e-05	0.00981246
Streptococcus_phage_SW2	-0.392973	0.0825042	133	102	5.05e-06	0.00618484
Acinetobacter_phage_SH.Ab_15497	-0.365126	0.0792861	133	110	9.75e-06	0.00981246
Rhodobacter_phage_RcTitan	-0.362316	0.0760223	133	94	4.99e-06	0.00618484
Lactococcus_phage_936_group_phage_Phi4	-0.321316	0.0671694	133	111	4.63e-06	0.00618484
Clostera_anachoreta_granulovirus	-0.303852	0.0561656	133	111	2.96e-07	0.00181226
Salmonella_phage_FSL_SP.076	-0.277209	0.0574893	133	107	3.94e-06	0.00618484
Aspergillus.flavus	-0.577275	0.120471	133	61	4.47e-06	6.04e-05
Candida.glabrata	-0.415516	0.112496	133	72	0.000325315	0.00219588
Candida.albicans	-0.413087	0.0983801	133	56	4.96e-05	0.000446664
Aspergillus.niger	-0.374037	0.150076	133	48	0.0139588	0.0376886
Saccharomyces.cerevisiae	-0.210706	0.0689482	133	20	0.00272668	0.0122701
Wickerhamomyces.ciferrii	0.626072	0.0987571	133	61	3.55e-09	9.6e-08
Escherichia_coli	-0.395539	0.119108	133	96	0.00116747	0.0659189
Klebsiella_quasipneumoniae	-0.255529	0.0784214	133	28	0.00143236	0.0681563
Faecalibacterium_prausnitzii	0.25575	0.0858014	133	94	0.00343815	0.0926569
Collinsella_stercoris	0.309937	0.0988331	133	88	0.00212191	0.0763888
Anaerostipes_hadrus	0.320559	0.0954076	133	103	0.00102581	0.0659189
Coprococcus_comes	0.346629	0.10724	133	70	0.00155913	0.0681563
Dorea_longicatena	0.349049	0.0929005	133	94	0.000259099	0.0317137
Agathobaculum_butyriciproducens	0.35295	0.112406	133	100	0.00209514	0.0763888
Eubacterium_hallii	0.367198	0.0918921	133	98	0.000107711	0.0226156
Streptococcus_salivarius	0.371906	0.114278	133	104	0.00145116	0.0681563
Fusicatenibacter_saccharivorans	0.453919	0.129037	133	87	0.000601599	0.0525969
Blautia_obeum	0.465775	0.0997299	133	95	7.44e-06	0.00455505
Blautia_wexlerae	0.468885	0.121399	133	115	0.000176859	0.0270595

## Sheet: Figure 2D
Group	Cluster 1	Cluster 2
Diarrhea	0.380952	0.157143
Chills	0.15873	0.0571429
Headache	0.0634921	0.228571
Fever	0.634921	0.471429
Cough	0.507937	0.371429
Short_of_breath	0.174603	0.1
Hemoptysis	0	0.0285714
Malaise	0.126984	0.0857143
Sputum	0.222222	0.214286
Runny_nose	0.190476	0.157143
Sore_throat	0.190476	0.171429
Myalgia	0.142857	0.128571
Throat_discomfort	0.0634921	0.0571429
Dizziness	0.047619	0.0285714
Loss_of_taste	0.047619	0.0571429
Loss_of_smell	0.047619	0.0428571
Vomiting	0.031746	0.0285714
Blocked_nose	0	0.0142857

## Sheet: Figure 2E
sample	group
5.98087	Cluster 1
9.37735	Cluster 1
8.73616	Cluster 1
10.9455	Cluster 1
6.81992	Cluster 1
5.48991	Cluster 1
9.60737	Cluster 1
5.48991	Cluster 1
5.99553	Cluster 1
5.03924	Cluster 1
8.42472	Cluster 1
10.2274	Cluster 1
9.35474	Cluster 1
9.10622	Cluster 1
7.39794	Cluster 1
9.35146	Cluster 1
10.2308	Cluster 1
10.1028	Cluster 1
4.85591	Cluster 1
9.00926	Cluster 1
8.31847	Cluster 1
9.45796	Cluster 1
8.6559	Cluster 1
9.00926	Cluster 1
6.89403	Cluster 1
5.57964	Cluster 1
3.74492	Cluster 1
6.19938	Cluster 1
4.37504	Cluster 1
5.92991	Cluster 1
7.09328	Cluster 1
3.89973	Cluster 1
5.33485	Cluster 1
5.66256	Cluster 1
4.42462	Cluster 1
3.5867	Cluster 1
4.73843	Cluster 1
3.30111	Cluster 1
5.37399	Cluster 1
4.67574	Cluster 1
6.20104	Cluster 1
6.44139	Cluster 1
4.79776	Cluster 1
4.96683	Cluster 1
4.0734	Cluster 1
3.90246	Cluster 2
3.04732	Cluster 2
3.93798	Cluster 2
3.38786	Cluster 2
3.51332	Cluster 2
2.70501	Cluster 2
6.9738	Cluster 2
7.48675	Cluster 2
8.05548	Cluster 2
8.53778	Cluster 2
5.49357	Cluster 2
5.9076	Cluster 2
3.95472	Cluster 2
3.66894	Cluster 2
7.94841	Cluster 2
3.21085	Cluster 2
5.12888	Cluster 2
6.11278	Cluster 2
3.02407	Cluster 2
8.37702	Cluster 2
4.28081	Cluster 2
4.04265	Cluster 2
6.72014	Cluster 2
6.46677	Cluster 2
6.62997	Cluster 2
5.32798	Cluster 2
4.45115	Cluster 2
3.53857	Cluster 2

## Sheet: Figure 2F
severity	group
4	Cluster 1
3	Cluster 1
5	Cluster 1
5	Cluster 1
2	Cluster 1
4	Cluster 1
2	Cluster 1
5	Cluster 1
3	Cluster 1
4	Cluster 1
5	Cluster 1
4	Cluster 1
3	Cluster 1
3	Cluster 1
5	Cluster 1
2	Cluster 1
3	Cluster 1
3	Cluster 1
3	Cluster 1
3	Cluster 1
4	Cluster 1
3	Cluster 1
3	Cluster 1
3	Cluster 1
3	Cluster 1
4	Cluster 1
3	Cluster 1
3	Cluster 1
4	Cluster 1
2	Cluster 1
4	Cluster 1
2	Cluster 1
5	Cluster 1
5	Cluster 1
3	Cluster 1
4	Cluster 1
5	Cluster 1
2	Cluster 1
3	Cluster 1
1	Cluster 1
3	Cluster 1
3	Cluster 1
2	Cluster 1
3	Cluster 1
3	Cluster 1
3	Cluster 1
2	Cluster 1
2	Cluster 1
2	Cluster 1
2	Cluster 1
2	Cluster 1
3	Cluster 1
3	Cluster 1
2	Cluster 1
2	Cluster 1
2	Cluster 1
1	Cluster 1
2	Cluster 1
3	Cluster 1
2	Cluster 1
3	Cluster 1
2	Cluster 1
2	Cluster 1
5	Cluster 2
2	Cluster 2
2	Cluster 2
4	Cluster 2
4	Cluster 2
3	Cluster 2
4	Cluster 2
2	Cluster 2
4	Cluster 2
5	Cluster 2
3	Cluster 2
5	Cluster 2
3	Cluster 2
2	Cluster 2
4	Cluster 2
3	Cluster 2
3	Cluster 2
3	Cluster 2
5	Cluster 2
2	Cluster 2
2	Cluster 2
2	Cluster 2
2	Cluster 2
2	Cluster 2
3	Cluster 2
2	Cluster 2
2	Cluster 2
2	Cluster 2
2	Cluster 2
3	Cluster 2
3	Cluster 2
3	Cluster 2
2	Cluster 2
3	Cluster 2
1	Cluster 2
2	Cluster 2
2	Cluster 2
3	Cluster 2
3	Cluster 2
3	Cluster 2
3	Cluster 2
2	Cluster 2
3	Cluster 2
3	Cluster 2
2	Cluster 2
3	Cluster 2
2	Cluster 2
2	Cluster 2
2	Cluster 2
1	Cluster 2
3	Cluster 2
3	Cluster 2
2	Cluster 2
2	Cluster 2
2	Cluster 2
2	Cluster 2
1	Cluster 2
2	Cluster 2
1	Cluster 2
2	Cluster 2
2	Cluster 2
2	Cluster 2
2	Cluster 2
2	Cluster 2
1	Cluster 2
2	Cluster 2
3	Cluster 2
4	Cluster 2
3	Cluster 2
2	Cluster 2

## Sheet: Figure 2G
CRP	group
85	Cluster 1
72.4	Cluster 1
57.2	Cluster 1
51.2	Cluster 1
47.2	Cluster 1
45.2	Cluster 1
41.1	Cluster 1
39.7	Cluster 1
39.3	Cluster 1
36.3	Cluster 1
34.2	Cluster 1
34.1	Cluster 1
30	Cluster 1
25.3	Cluster 1
28.2	Cluster 1
25	Cluster 1
13.5	Cluster 1
13.2	Cluster 1
11.1	Cluster 1
9.3	Cluster 1
9.2	Cluster 1
8.3	Cluster 1
7.3	Cluster 1
7.2	Cluster 1
5.4	Cluster 1
5.3	Cluster 1
4.9	Cluster 1
4.5	Cluster 1
4.2	Cluster 1
4.1	Cluster 1
3.9	Cluster 1
3.2	Cluster 1
3	Cluster 1
2.1	Cluster 1
1.5	Cluster 1
1.5	Cluster 1
1.9	Cluster 1
1.7	Cluster 1
0.6	Cluster 1
0.6	Cluster 1
0.1	Cluster 1
47	Cluster 2
13.8	Cluster 2
12.1	Cluster 2
17.9	Cluster 2
43	Cluster 2
32.9	Cluster 2
31.8	Cluster 2
29	Cluster 2
28.7	Cluster 2
24.5	Cluster 2
23.3	Cluster 2
21.7	Cluster 2
10.5	Cluster 2
17.5	Cluster 2
14.6	Cluster 2
12.7	Cluster 2
10.5	Cluster 2
7.2	Cluster 2
5.6	Cluster 2
5.3	Cluster 2
5.2	Cluster 2
4.8	Cluster 2
4.7	Cluster 2
3.4	Cluster 2
2.9	Cluster 2
2.4	Cluster 2
1.7	Cluster 2
1	Cluster 2
0.9	Cluster 2
0.9	Cluster 2
0.7	Cluster 2
0.7	Cluster 2
0.6	Cluster 2
0.6	Cluster 2
0.6	Cluster 2
0.6	Cluster 2
0.6	Cluster 2
0.6	Cluster 2
0.6	Cluster 2
0.3	Cluster 2

## Sheet: Figure 2H
CXCL10	group
14783	Cluster 1
11023.8	Cluster 1
5616	Cluster 1
5036.11	Cluster 1
4296.83	Cluster 1
3383.8	Cluster 1
3282.37	Cluster 1
2888.99	Cluster 1
2847.08	Cluster 1
2644.52	Cluster 1
2495.09	Cluster 1
2213.3	Cluster 1
2125.45	Cluster 1
2039.57	Cluster 1
2019.27	Cluster 1
1887.35	Cluster 1
1685.29	Cluster 1
1680.67	Cluster 1
1628.98	Cluster 1
1177.02	Cluster 1
1149.82	Cluster 1
984.09	Cluster 1
714.63	Cluster 1
657.5	Cluster 1
618.8	Cluster 1
436.6	Cluster 1
393.83	Cluster 1
297.84	Cluster 1
56.71	Cluster 1
7.1	Cluster 1
6.59	Cluster 1
4255.85	Cluster 2
4028.58	Cluster 2
3587.45	Cluster 2
3302.57	Cluster 2
3291.29	Cluster 2
3115.58	Cluster 2
3105.91	Cluster 2
2916.95	Cluster 2
2425.52	Cluster 2
2424.51	Cluster 2
1712.9	Cluster 2
1316.24	Cluster 2
1316.24	Cluster 2
1316.24	Cluster 2
1287.27	Cluster 2
1253.76	Cluster 2
1144.85	Cluster 2
1112.91	Cluster 2
1084.73	Cluster 2
1037.86	Cluster 2
947.71	Cluster 2
711.53	Cluster 2
678.87	Cluster 2
613.42	Cluster 2
553.05	Cluster 2
508.2	Cluster 2
461.7	Cluster 2
351.41	Cluster 2
341.82	Cluster 2
313.07	Cluster 2
228.79	Cluster 2
226.22	Cluster 2
203.41	Cluster 2
192.85	Cluster 2
184.22	Cluster 2
157.09	Cluster 2
11.24	Cluster 2
2.8	Cluster 2
5	Cluster 2

## Sheet: Figure 3A
shannon_diversity	group
2.89101	Cluster 1
2.96587	Cluster 1
2.53423	Cluster 1
3.07998	Cluster 1
3.07926	Cluster 1
3.64134	Cluster 1
2.49678	Cluster 1
3.0412	Cluster 1
2.7276	Cluster 1
3.16247	Cluster 1
2.43471	Cluster 1
3.06714	Cluster 1
3.61807	Cluster 1
3.27329	Cluster 1
2.41067	Cluster 1
2.00312	Cluster 1
2.98959	Cluster 1
2.41941	Cluster 1
2.34879	Cluster 1
3.06344	Cluster 1
2.94635	Cluster 1
2.82793	Cluster 1
2.37167	Cluster 1
2.91861	Cluster 1
3.48604	Cluster 1
2.90067	Cluster 1
3.06609	Cluster 1
3.20117	Cluster 1
2.59793	Cluster 1
3.13065	Cluster 1
1.87243	Cluster 1
1.50483	Cluster 1
2.65243	Cluster 1
2.25472	Cluster 1
3.09286	Cluster 1
2.33296	Cluster 1
2.70516	Cluster 1
2.83282	Cluster 1
3.27899	Cluster 1
2.88625	Cluster 1
1.86178	Cluster 1
3.15907	Cluster 1
2.52293	Cluster 2
3.11844	Cluster 2
3.04463	Cluster 2
2.3429	Cluster 2
2.98525	Cluster 2
3.1318	Cluster 2
3.10659	Cluster 2
3.52627	Cluster 2
2.9968	Cluster 2
2.65951	Cluster 2
3.02226	Cluster 2
3.49884	Cluster 2
2.29027	Cluster 2
3.23249	Cluster 2
3.26652	Cluster 2
2.57024	Cluster 2
3.42681	Cluster 2
2.40869	Cluster 2
2.55029	Cluster 2
3.45584	Cluster 2
3.12878	Cluster 2
3.14511	Cluster 2
3.15338	Cluster 2
3.26553	Cluster 2
3.11827	Cluster 2
3.08739	Cluster 2
3.01922	Cluster 2
2.31686	Cluster 2
2.24183	Cluster 2
2.85726	Cluster 2
3.51897	Cluster 2
3.23278	Cluster 2
0.669371	Cluster 2
2.82683	Cluster 2
3.07476	Cluster 2
3.45671	Cluster 2
3.49169	Cluster 2

## Sheet: Figure 3B
feature	coef	stderr	N	N.not.0	pval	qval
Prochlorococcus_phage_P.SSM5	-0.253348	0.0548024	82	76	1.43e-05	0.0639329
Vibrio_phage_vB_VpP_BA6	-0.249144	0.0527755	82	74	9.85e-06	0.0639329
Anguillid_herpesvirus_1	-0.230635	0.047325	82	77	5.46e-06	0.044424
Aeromonas_phage_LAh10	-0.206919	0.0414761	82	76	3.47e-06	0.0408557
Bacillus_phage_Page	-0.192129	0.0357216	82	78	7.27e-07	0.0147901
Ostreococcus_tauri_virus_1	-0.184694	0.0405015	82	78	1.82e-05	0.0672459
Enterobacteria_phage_mEp237	-0.181448	0.0301889	82	78	5.23e-08	0.00212721
Klebsiella_phage_ST258.KPC3phi16.1	-0.17762	0.0358698	82	78	4.01e-06	0.0408557
Salmon_gill_poxvirus	-0.167203	0.03619	82	78	1.45e-05	0.0639329
Streptococcus_phage_CHPC1062	-0.116389	0.0253092	82	78	1.57e-05	0.0639329
Pseudoalteromonas_phage_Maelstrom	0.464419	0.10004	82	67	1.33e-05	0.0639329
Wickerhamomyces.ciferrii	-0.381785	0.082332	82	31	1.36e-05	0.000108556
Candida.glabrata	-0.422802	0.19363	82	32	0.0319252	0.0851338
Erysipelatoclostridium_ramosum	-0.60749	0.164596	82	46	0.000406587	0.0109778
Clostridium_bolteae	-0.549742	0.0937294	82	53	9.66e-08	2.09e-05
Clostridium_innocuum	-0.52715	0.128958	82	66	0.000102939	0.00626569
Ruminococcus_gnavus	-0.49351	0.142483	82	75	0.000858961	0.0206151
Bacteroides_fragilis	-0.442373	0.150694	82	34	0.00434487	0.0493943
Hungatella_hathewayi	-0.39478	0.128632	82	37	0.00293127	0.0372443
Flavonifractor_plautii	-0.356435	0.0937185	82	77	0.000277825	0.00973629
Blautia_coccoides	-0.344884	0.111138	82	28	0.00264588	0.0372443
Clostridium_aldenense	-0.267476	0.0659771	82	15	0.000116031	0.00626569
Clostridium_clostridioforme	-0.264631	0.0693407	82	17	0.000265622	0.00973629
Clostridium_asparagiforme	-0.227313	0.0675095	82	21	0.00116977	0.025267
Blautia_obeum	0.209211	0.0791358	82	59	0.00986539	0.0887885
Ruminococcus_torques	0.288642	0.094006	82	36	0.0029191	0.0372443
Eubacterium_sp_CAG_251	0.296999	0.0907807	82	13	0.00157942	0.0262428
Eubacterium_rectale	0.300522	0.101663	82	47	0.00409333	0.0491199
Eubacterium_ventriosum	0.354134	0.124187	82	39	0.0055324	0.0597499
Gemmiger_formicilis	0.384072	0.101987	82	35	0.000315528	0.00973629
Prevotella_copri	0.395475	0.119913	82	17	0.00145445	0.0262428
Roseburia_inulinivorans	0.423105	0.128833	82	52	0.00151894	0.0262428
Collinsella_aerofaciens	0.524634	0.196047	82	55	0.00903292	0.0848309

## Sheet: Figure 3C
HKID	Cluster 1	Cluster 2
Month_6_symptoms	0.837209	0.435897
ChestPain	0.230769	0.0232558
Anxiety	0.282051	0.0697674
Memory_Prob	0.372093	0.0512821
Sputum	0.209302	0
Diff_Sleep	0.27907	0.0512821
HairLoss	0.255814	0.0512821
Joint_Pain	0.116279	0
Palpitations	0.116279	0
NightSweat	0.0930233	0
Faitigue	0.27907	0.153846
Diarrhoea	0.0697674	0
SOB	0.209302	0.102564
CongestedNose	0.116279	0.0512821
Headache	0.116279	0.0512821
DiffConcentration	0.116279	0.0512821
Inability_Ex	0.162791	0.102564
Sad	0.162791	0.102564
chills	0.0232558	0
Nausea	0.0232558	0
LossTaste	0.0232558	0
LossSmell	0.0232558	0
AbdoPain	0.0232558	0
EpiPain	0.0232558	0
Muscle_pain	0.0930233	0.0512821
BlurVision	0.116279	0.153846
Cough	0.0697674	0.0512821
Diziness	0.0697674	0.0512821

[truncated: 39 more sheets: Figure 4B, Figure 4C, Figure 4D, Figure 4E, Figure 4F, Figure 4G, Figure 4H, Suppl Fig. 1A, Suppl Fig. 1C, Suppl Fig. 1D, Suppl Fig. 1E, Suppl Fig. 2A, Suppl Fig. 2B, Suppl Fig. 2C, Suppl Fig. 3A, Suppl Fig. 3C, Suppl Fig. 3D, Suppl Fig. 4A, Suppl Fig. 4B-C, Suppl Fig. 4D …]
